# Supplementary material for: High yielding synthesis of 2,2′-bipyridine macrocycles, versatile intermediates in the synthesis of rotaxanes
Source: Chem Sci. 2016 Jan 27;7(5):3154–61. doi: 10.1039/c6sc00011h (PMC6005271; doi:10.1039/c6sc00011h)
Supplement: Supplementary file 2 [file SC-007-C6SC00011H-s002.cif]

# Electronic Supplementary Material (ESI) for Chemical Science.
# This journal is © The Royal Society of Chemistry 2016

####################################################################### 
# 
# This file contains crystal structure data downloaded from the 
# Cambridge Structural Database (CSD) hosted by the Cambridge 
# Crystallographic Data Centre (CCDC).
# 
# Full information about CCDC data access policies and citation 
# guidelines are available at http://www.ccdc.cam.ac.uk/access/V1 
# 
# Audit and citation data items may have been added by the CCDC. 
# Please retain this information to preserve the provenance of 
# this file and to allow appropriate attribution of the data. 
# 
#######################################################################

data_shelx
_database_code_depnum_ccdc_archive 'CCDC 1442682'
_audit_update_record             
;
2015-12-15 deposited with the CCDC.
2016-01-27 downloaded from the CCDC.
;

_audit_creation_method           SHELXL-2014/7
_shelx_SHELXL_version_number     2014/7
_chemical_name_systematic        ?
_chemical_name_common            ?
_chemical_melting_point          ?
_chemical_formula_moiety         ?
_chemical_formula_sum            'C66 H69 Cl5 Cu2 F12 N6 O8 P2'
_chemical_formula_weight         1668.54

loop_
_atom_type_symbol
_atom_type_description
_atom_type_scat_dispersion_real
_atom_type_scat_dispersion_imag
_atom_type_scat_source
C C 0.0033 0.0016 'International Tables Vol C Tables 4.2.6.8 and 6.1.1.4'
H H 0.0000 0.0000 'International Tables Vol C Tables 4.2.6.8 and 6.1.1.4'
N N 0.0061 0.0033 'International Tables Vol C Tables 4.2.6.8 and 6.1.1.4'
O O 0.0106 0.0060 'International Tables Vol C Tables 4.2.6.8 and 6.1.1.4'
F F 0.0171 0.0103 'International Tables Vol C Tables 4.2.6.8 and 6.1.1.4'
P P 0.1023 0.0942 'International Tables Vol C Tables 4.2.6.8 and 6.1.1.4'
Cu Cu 0.3201 1.2651 'International Tables Vol C Tables 4.2.6.8 and 6.1.1.4'
Cl Cl 0.1484 0.1585 'International Tables Vol C Tables 4.2.6.8 and 6.1.1.4'

_space_group_crystal_system      monoclinic
_space_group_IT_number           14
_space_group_name_H-M_alt        'P 21/c'
_space_group_name_Hall           '-P 2ybc'

_shelx_space_group_comment       
;
The symmetry employed for this shelxl refinement is uniquely defined
by the following loop, which should always be used as a source of
symmetry information in preference to the above space-group names.
They are only intended as comments.
;

loop_
_space_group_symop_operation_xyz
'x, y, z'
'-x, y+1/2, -z+1/2'
'-x, -y, -z'
'x, -y-1/2, z-1/2'

_cell_length_a                   14.590(3)
_cell_length_b                   17.504(4)
_cell_length_c                   28.499(6)
_cell_angle_alpha                90
_cell_angle_beta                 101.456(3)
_cell_angle_gamma                90
_cell_volume                     7133(3)
_cell_formula_units_Z            4
_cell_measurement_temperature    293(2)
_cell_measurement_reflns_used    14477
_cell_measurement_theta_min      2.2
_cell_measurement_theta_max      27.6

_exptl_crystal_description       block
_exptl_crystal_colour            yellow
_exptl_crystal_density_meas      ?
_exptl_crystal_density_method    ?
_exptl_crystal_density_diffrn    1.554
_exptl_crystal_F_000             3408
_exptl_transmission_factor_min   ?
_exptl_transmission_factor_max   ?
_exptl_crystal_size_max          0.069
_exptl_crystal_size_mid          0.054
_exptl_crystal_size_min          0.024
_exptl_absorpt_coefficient_mu    0.918
_shelx_estimated_absorpt_T_min   ?
_shelx_estimated_absorpt_T_max   ?
_exptl_absorpt_correction_type   multi-scan
_exptl_absorpt_correction_T_min  0.412
_exptl_absorpt_correction_T_max  1.000
_exptl_absorpt_process_details   'CrystalClear-SM Expert 2.1 b29 (Rigaku, 2013)'
_exptl_absorpt_special_details   ?
_diffrn_ambient_temperature      293(2)
_diffrn_radiation_wavelength     0.71073
_diffrn_radiation_type           MoK\a
_diffrn_source                   ?
_diffrn_measurement_device_type  'Rigaku Saturn724+ (2x2 bin mode)'
_diffrn_measurement_method       ?
_diffrn_detector_area_resol_mean ?
_diffrn_reflns_number            70413
_diffrn_reflns_av_unetI/netI     0.0665
_diffrn_reflns_av_R_equivalents  0.0795
_diffrn_reflns_limit_h_min       -18
_diffrn_reflns_limit_h_max       18
_diffrn_reflns_limit_k_min       -22
_diffrn_reflns_limit_k_max       22
_diffrn_reflns_limit_l_min       -37
_diffrn_reflns_limit_l_max       35
_diffrn_reflns_theta_min         2.232
_diffrn_reflns_theta_max         27.566
_diffrn_reflns_theta_full        25.242
_diffrn_measured_fraction_theta_max 0.996
_diffrn_measured_fraction_theta_full 0.999
_diffrn_reflns_Laue_measured_fraction_max 0.996
_diffrn_reflns_Laue_measured_fraction_full 0.999
_diffrn_reflns_point_group_measured_fraction_max 0.996
_diffrn_reflns_point_group_measured_fraction_full 0.999
_reflns_number_total             16433
_reflns_number_gt                9992
_reflns_threshold_expression     'I > 2\s(I)'
_reflns_Friedel_coverage         0.000
_reflns_Friedel_fraction_max     .
_reflns_Friedel_fraction_full    .

_reflns_special_details          
;
 Reflections were merged by SHELXL according to the crystal
 class for the calculation of statistics and refinement.
 
 _reflns_Friedel_fraction is defined as the number of unique
 Friedel pairs measured divided by the number that would be
 possible theoretically, ignoring centric projections and
 systematic absences.
;

_computing_data_collection       ?
_computing_cell_refinement       ?
_computing_data_reduction        ?
_computing_structure_solution    ?
_computing_structure_refinement  'SHELXL-2014/7 (Sheldrick, 2014)'
_computing_molecular_graphics    ?
_computing_publication_material  ?
_refine_special_details          ?
_refine_ls_structure_factor_coef Fsqd
_refine_ls_matrix_type           full
_refine_ls_weighting_scheme      calc
_refine_ls_weighting_details     
'w=1/[\s^2^(Fo^2^)+(0.2000P)^2^] where P=(Fo^2^+2Fc^2^)/3'
_atom_sites_solution_primary     ?
_atom_sites_solution_secondary   ?
_atom_sites_solution_hydrogens   geom
_refine_ls_hydrogen_treatment    constr
_refine_ls_extinction_method     none
_refine_ls_extinction_coef       .
_refine_ls_number_reflns         16433
_refine_ls_number_parameters     957
_refine_ls_number_restraints     3
_refine_ls_R_factor_all          0.1628
_refine_ls_R_factor_gt           0.1095
_refine_ls_wR_factor_ref         0.3630
_refine_ls_wR_factor_gt          0.3244
_refine_ls_goodness_of_fit_ref   1.267
_refine_ls_restrained_S_all      1.268
_refine_ls_shift/su_max          0.047
_refine_ls_shift/su_mean         0.002

loop_
_atom_site_label
_atom_site_type_symbol
_atom_site_fract_x
_atom_site_fract_y
_atom_site_fract_z
_atom_site_U_iso_or_equiv
_atom_site_adp_type
_atom_site_occupancy
_atom_site_site_symmetry_order
_atom_site_calc_flag
_atom_site_refinement_flags_posn
_atom_site_refinement_flags_adp
_atom_site_refinement_flags_occupancy
_atom_site_disorder_assembly
_atom_site_disorder_group
C1 C 0.6711(4) 0.2835(4) 0.1634(2) 0.0379(14) Uani 1 1 d . . . . .
C2 C 0.6203(6) 0.2251(5) 0.1801(3) 0.057(2) Uani 1 1 d . . . . .
H2 H 0.6007 0.1827 0.1611 0.069 Uiso 1 1 calc R U . . .
C3 C 0.5998(6) 0.2312(5) 0.2247(3) 0.060(2) Uani 1 1 d . . . . .
H3 H 0.5664 0.1923 0.2359 0.072 Uiso 1 1 calc R U . . .
C4 C 0.6266(5) 0.2917(5) 0.2522(3) 0.0531(19) Uani 1 1 d . . . . .
H4 H 0.6112 0.2961 0.2822 0.064 Uiso 1 1 calc R U . . .
C5 C 0.6791(4) 0.3490(4) 0.2348(2) 0.0388(14) Uani 1 1 d . . . . .
C6 C 0.6980(5) 0.4201(5) 0.3075(2) 0.0466(17) Uani 1 1 d . . . . .
H6A H 0.7248 0.3765 0.3263 0.056 Uiso 1 1 calc R U . . .
H6B H 0.6318 0.4224 0.3080 0.056 Uiso 1 1 calc R U . . .
C7 C 0.7456(5) 0.4923(5) 0.3276(3) 0.0505(18) Uani 1 1 d . . . . .
H7A H 0.7179 0.5353 0.3084 0.061 Uiso 1 1 calc R U . . .
H7B H 0.7354 0.4997 0.3599 0.061 Uiso 1 1 calc R U . . .
C8 C 0.8479(5) 0.4905(4) 0.3285(2) 0.0436(16) Uani 1 1 d . . . . .
C9 C 0.8861(5) 0.5229(5) 0.2910(3) 0.057(2) Uani 1 1 d . . . . .
H9 H 0.8467 0.5476 0.2659 0.069 Uiso 1 1 calc R U . . .
C10 C 0.9787(6) 0.5187(7) 0.2910(3) 0.079(3) Uani 1 1 d . . . . .
H10 H 1.0029 0.5399 0.2661 0.094 Uiso 1 1 calc R U . . .
C11 C 1.0381(6) 0.4815(7) 0.3296(3) 0.075(3) Uani 1 1 d . . . . .
C12 C 1.0027(6) 0.4477(5) 0.3645(3) 0.060(2) Uani 1 1 d . . . . .
H12 H 1.0417 0.4208 0.3887 0.072 Uiso 1 1 calc R U . . .
C13 C 0.9097(6) 0.4532(5) 0.3641(3) 0.0540(19) Uani 1 1 d . . . . .
H13 H 0.8865 0.4309 0.3890 0.065 Uiso 1 1 calc R U . . .
C14 C 1.1699(7) 0.4964(14) 0.2934(4) 0.162(10) Uani 1 1 d D . . . .
H14A H 1.1743 0.5516 0.2913 0.195 Uiso 1 1 calc R U . . .
H14B H 1.1341 0.4767 0.2635 0.195 Uiso 1 1 calc R U . . .
C15 C 1.2700(8) 0.4579(15) 0.3066(5) 0.181(10) Uani 1 1 d D . . . .
H15A H 1.3037 0.4788 0.3366 0.218 Uiso 1 1 calc R U . . .
H15B H 1.2628 0.4034 0.3108 0.218 Uiso 1 1 calc R U . . .
C16 C 1.3230(9) 0.4706(15) 0.2701(5) 0.179(10) Uani 1 1 d D . . . .
H16A H 1.3835 0.4463 0.2800 0.215 Uiso 1 1 calc R U . . .
H16B H 1.3339 0.5251 0.2681 0.215 Uiso 1 1 calc R U . . .
C17 C 1.2800(11) 0.4422(13) 0.2204(5) 0.157(8) Uani 1 1 d D . . . .
H17A H 1.3286 0.4347 0.2020 0.189 Uiso 1 1 calc R U . . .
H17B H 1.2494 0.3935 0.2226 0.189 Uiso 1 1 calc R U . . .
C18 C 1.1558(6) 0.4728(6) 0.1577(3) 0.056(2) Uani 1 1 d . . . . .
C25 C 0.8821(6) 0.4066(10) 0.0233(3) 0.110(6) Uani 0.5 1 d . . P A 1
H25A H 0.9108 0.3569 0.0219 0.132 Uiso 0.5 1 calc R U P A 1
H25B H 0.8375 0.4134 -0.0065 0.132 Uiso 0.5 1 calc R U P A 1
C23 C 1.0880(6) 0.5288(6) 0.1410(3) 0.064(2) Uani 0.5 1 d . . P A 1
C24 C 0.9449(9) 0.4561(11) 0.0246(5) 0.048(4) Uani 0.5 1 d . . P A 1
H24 H 0.9458 0.4869 -0.0018 0.058 Uiso 0.5 1 calc R U P A 1
H24A H 0.9142 0.5051 0.0179 0.058 Uiso 0.5 1 calc R U P A 1
H24B H 0.9767 0.4453 -0.0014 0.058 Uiso 0.5 1 calc R U P A 1
C21 C 1.0205(10) 0.4653(13) 0.0705(6) 0.041(4) Uani 0.5 1 d . . P A 1
C19 C 1.152(2) 0.4142(15) 0.1274(10) 0.052(6) Uani 0.5 1 d . . P A 1
H19 H 1.1974 0.3763 0.1345 0.063 Uiso 0.5 1 calc R U P A 1
C20 C 1.0828(19) 0.4066(12) 0.0847(7) 0.050(4) Uani 0.5 1 d . . P A 1
H20 H 1.0796 0.3622 0.0666 0.060 Uiso 0.5 1 calc R U P A 1
C22 C 1.0224(17) 0.5287(15) 0.0989(12) 0.057(7) Uani 0.5 1 d . . P A 1
H22 H 0.9816 0.5694 0.0902 0.068 Uiso 0.5 1 calc R U P A 1
C85 C 0.8821(6) 0.4066(10) 0.0233(3) 0.110(6) Uani 0.5 1 d . . P A 2
H85A H 0.8542 0.3712 -0.0016 0.132 Uiso 0.5 1 calc R U P A 2
H85B H 0.8779 0.4575 0.0095 0.132 Uiso 0.5 1 calc R U P A 2
C83 C 1.0880(6) 0.5288(6) 0.1410(3) 0.064(2) Uani 0.5 1 d . . P A 2
C84 C 0.9718(12) 0.3886(12) 0.0384(6) 0.064(5) Uani 0.5 1 d . . P A 2
H84 H 0.9976 0.3537 0.0202 0.077 Uiso 0.5 1 calc R U P A 2
H84A H 1.0024 0.4000 0.0120 0.077 Uiso 0.5 1 calc R U P A 2
H84B H 0.9736 0.3335 0.0420 0.077 Uiso 0.5 1 calc R U P A 2
C81 C 1.0326(15) 0.4186(16) 0.0808(6) 0.047(4) Uani 0.5 1 d . . P A 2
C80 C 1.1102(17) 0.3720(15) 0.1045(9) 0.066(6) Uani 0.5 1 d . . P A 2
H80 H 1.1189 0.3240 0.0920 0.079 Uiso 0.5 1 calc R U P A 2
C79 C 1.170(2) 0.396(2) 0.1436(10) 0.075(10) Uani 0.5 1 d . . P A 2
H79 H 1.2163 0.3643 0.1604 0.090 Uiso 0.5 1 calc R U P A 2
C82 C 1.028(2) 0.490(2) 0.1009(10) 0.076(10) Uani 0.5 1 d . . P A 2
H82 H 0.9764 0.5187 0.0862 0.091 Uiso 0.5 1 calc R U P A 2
C26 C 0.7756(5) 0.3463(5) 0.0649(3) 0.0482(18) Uani 1 1 d . . . . .
C27 C 0.7420(7) 0.2923(6) 0.0290(3) 0.064(3) Uani 1 1 d . . . . .
H27 H 0.7599 0.2952 -0.0005 0.077 Uiso 1 1 calc R U . . .
C28 C 0.6848(7) 0.2371(5) 0.0372(3) 0.068(3) Uani 1 1 d . . . . .
H28 H 0.6611 0.2024 0.0132 0.082 Uiso 1 1 calc R U . . .
C29 C 0.6602(6) 0.2311(5) 0.0817(3) 0.058(2) Uani 1 1 d . . . . .
H29 H 0.6214 0.1919 0.0881 0.069 Uiso 1 1 calc R U . . .
C30 C 0.6950(5) 0.2847(4) 0.1161(3) 0.0441(16) Uani 1 1 d . . . . .
C31 C 0.8494(4) 0.5807(4) 0.1747(2) 0.0409(15) Uani 1 1 d . . . . .
C32 C 0.8859(6) 0.6573(5) 0.1861(3) 0.056(2) Uani 1 1 d . . . . .
H32A H 0.9161 0.6595 0.2193 0.084 Uiso 1 1 calc R U . . .
H32B H 0.8355 0.6934 0.1801 0.084 Uiso 1 1 calc R U . . .
H32C H 0.9304 0.6693 0.1665 0.084 Uiso 1 1 calc R U . . .
C41 C 0.5688(5) 0.4640(4) 1.0741(3) 0.059(2) Uani 1 1 d . . . . .
C42 C 0.5731(6) 0.5019(5) 1.1171(3) 0.060(2) Uani 1 1 d . . . . .
H42 H 0.6056 0.5477 1.1231 0.072 Uiso 1 1 calc R U . . .
C43 C 0.5288(6) 0.4708(5) 1.1507(3) 0.068(3) Uani 1 1 d . . . . .
H43 H 0.5333 0.4950 1.1802 0.082 Uiso 1 1 calc R U . . .
C44 C 0.4768(6) 0.4033(6) 1.1416(3) 0.064(2) Uani 1 1 d . . . . .
H44 H 0.4449 0.3827 1.1638 0.077 Uiso 1 1 calc R U . . .
C45 C 0.4755(5) 0.3686(5) 1.0973(3) 0.055(2) Uani 1 1 d . . . . .
C46 C 0.3739(6) 0.2675(6) 1.1132(3) 0.064(2) Uani 1 1 d . . . . .
H46A H 0.3253 0.3021 1.1189 0.077 Uiso 1 1 calc R U . . .
H46B H 0.4137 0.2551 1.1437 0.077 Uiso 1 1 calc R U . . .
C47 C 0.3307(5) 0.1954(5) 1.0888(3) 0.056(2) Uani 1 1 d . . . . .
H47A H 0.2923 0.2088 1.0580 0.067 Uiso 1 1 calc R U . . .
H47B H 0.2902 0.1727 1.1082 0.067 Uiso 1 1 calc R U . . .
C48 C 0.4037(5) 0.1369(5) 1.0812(3) 0.0464(17) Uani 1 1 d . . . . .
C49 C 0.4434(5) 0.0852(5) 1.1162(3) 0.053(2) Uani 1 1 d . . . . .
H49 H 0.4204 0.0821 1.1443 0.063 Uiso 1 1 calc R U . . .
C50 C 0.5150(5) 0.0391(4) 1.1105(3) 0.0502(18) Uani 1 1 d . . . . .
H50 H 0.5405 0.0059 1.1351 0.060 Uiso 1 1 calc R U . . .
C51 C 0.5518(5) 0.0401(4) 1.0684(3) 0.0428(16) Uani 1 1 d . . . . .
C52 C 0.5098(5) 0.0910(4) 1.0319(3) 0.0455(16) Uani 1 1 d . . . . .
H52 H 0.5307 0.0929 1.0032 0.055 Uiso 1 1 calc R U . . .
C53 C 0.4375(5) 0.1380(4) 1.0391(3) 0.0483(17) Uani 1 1 d . . . . .
H53 H 0.4107 0.1713 1.0148 0.058 Uiso 1 1 calc R U . . .
C54 C 0.6813(5) 0.0144(4) 1.0306(3) 0.0487(17) Uani 1 1 d . . . . .
H54A H 0.6846 0.0693 1.0267 0.058 Uiso 1 1 calc R U . . .
H54B H 0.6523 -0.0077 1.0001 0.058 Uiso 1 1 calc R U . . .
C55 C 0.7777(6) -0.0178(6) 1.0470(3) 0.065(2) Uani 1 1 d . . . . .
H55A H 0.7723 -0.0705 1.0567 0.078 Uiso 1 1 calc R U . . .
H55B H 0.8090 0.0105 1.0749 0.078 Uiso 1 1 calc R U . . .
C56 C 0.8378(7) -0.0154(6) 1.0095(4) 0.072(3) Uani 1 1 d . . . . .
H56A H 0.8130 -0.0515 0.9844 0.086 Uiso 1 1 calc R U . . .
H56B H 0.9005 -0.0319 1.0240 0.086 Uiso 1 1 calc R U . . .
C57 C 0.8438(5) 0.0627(5) 0.9871(3) 0.058(2) Uani 1 1 d . . . . .
H57A H 0.8536 0.1019 1.0117 0.069 Uiso 1 1 calc R U . . .
H57B H 0.8956 0.0642 0.9704 0.069 Uiso 1 1 calc R U . . .
C58 C 0.7424(5) 0.1441(4) 0.9325(2) 0.0391(15) Uani 1 1 d . . . . .
C59 C 0.8114(5) 0.1981(4) 0.9284(2) 0.0413(15) Uani 1 1 d . . . . .
H59 H 0.8737 0.1888 0.9422 0.050 Uiso 1 1 calc R U . . .
C60 C 0.7866(4) 0.2641(4) 0.9039(2) 0.0413(15) Uani 1 1 d . . . . .
H60 H 0.8330 0.2992 0.9011 0.050 Uiso 1 1 calc R U . . .
C61 C 0.6947(5) 0.2808(5) 0.8829(2) 0.0444(16) Uani 1 1 d . . . . .
C62 C 0.6266(4) 0.2284(4) 0.8872(2) 0.0422(16) Uani 1 1 d . . . . .
H62 H 0.5644 0.2387 0.8736 0.051 Uiso 1 1 calc R U . . .
C63 C 0.6495(4) 0.1604(4) 0.9114(2) 0.0394(14) Uani 1 1 d . . . . .
H63 H 0.6028 0.1252 0.9136 0.047 Uiso 1 1 calc R U . . .
C64 C 0.6684(5) 0.3547(5) 0.8571(3) 0.054(2) Uani 1 1 d . . . . .
H64A H 0.6024 0.3536 0.8426 0.065 Uiso 1 1 calc R U . . .
H64B H 0.7032 0.3598 0.8316 0.065 Uiso 1 1 calc R U . . .
C65 C 0.6878(5) 0.4228(5) 0.8897(3) 0.056(2) Uani 1 1 d . . . . .
H65A H 0.7541 0.4262 0.9032 0.067 Uiso 1 1 calc R U . . .
H65B H 0.6687 0.4694 0.8720 0.067 Uiso 1 1 calc R U . . .
C66 C 0.6500(5) 0.4631(4) 0.9627(3) 0.0503(18) Uani 1 1 d . . . . .
C67 C 0.7041(5) 0.5296(5) 0.9645(4) 0.060(2) Uani 1 1 d . . . . .
H67 H 0.7327 0.5420 0.9391 0.072 Uiso 1 1 calc R U . . .
C68 C 0.7144(6) 0.5751(5) 1.0026(4) 0.066(2) Uani 1 1 d . . . . .
H68 H 0.7502 0.6193 1.0038 0.079 Uiso 1 1 calc R U . . .
C69 C 0.6722(6) 0.5569(4) 1.0406(3) 0.061(2) Uani 1 1 d . . . . .
H69 H 0.6802 0.5878 1.0676 0.073 Uiso 1 1 calc R U . . .
C70 C 0.6167(5) 0.4903(4) 1.0373(3) 0.0484(18) Uani 1 1 d . . . . .
C71 C 0.4154(4) 0.2415(3) 0.9291(2) 0.0356(14) Uani 1 1 d . . . . .
C72 C 0.3647(5) 0.1875(4) 0.8956(2) 0.0409(15) Uani 1 1 d . . . . .
H72A H 0.3852 0.1914 0.8657 0.061 Uiso 1 1 calc R U . . .
H72B H 0.2990 0.1985 0.8907 0.061 Uiso 1 1 calc R U . . .
H72C H 0.3761 0.1368 0.9081 0.061 Uiso 1 1 calc R U . . .
C95 C 0.9282(9) 0.3092(10) 0.2739(6) 0.137(7) Uani 1 1 d . . . . .
H95A H 0.9809 0.3073 0.3007 0.165 Uiso 1 1 calc R U . . .
H95B H 0.8877 0.3504 0.2800 0.165 Uiso 1 1 calc R U . . .
C97 C 1.0285(7) 0.1568(6) 0.1209(4) 0.073(3) Uani 1 1 d . . . . .
H97 H 1.0336 0.1023 0.1288 0.088 Uiso 1 1 calc R U . . .
N1 N 0.7007(3) 0.3451(3) 0.19147(19) 0.0337(11) Uani 1 1 d . . . . .
N2 N 0.7506(4) 0.3425(3) 0.10730(19) 0.0384(12) Uani 1 1 d . . . . .
N31 N 0.8213(4) 0.5213(4) 0.1679(2) 0.0418(13) Uani 1 1 d . . . . .
N41 N 0.5189(4) 0.3973(3) 1.0647(2) 0.0428(13) Uani 1 1 d . . . . .
N42 N 0.6066(4) 0.4458(3) 0.9984(2) 0.0460(15) Uani 1 1 d . . . . .
N71 N 0.4563(4) 0.2839(3) 0.9556(2) 0.0381(12) Uani 1 1 d . . . . .
O1 O 0.7117(3) 0.4128(3) 0.25852(16) 0.0397(10) Uani 1 1 d . . . . .
O2 O 1.1316(5) 0.4744(7) 0.3319(3) 0.121(4) Uani 1 1 d . . . . .
O3 O 1.2187(4) 0.4925(4) 0.1987(2) 0.0702(17) Uani 1 1 d . . . . .
O4 O 0.8298(4) 0.4046(5) 0.06182(19) 0.0715(19) Uani 1 1 d . . . . .
O41 O 0.4274(3) 0.3026(3) 1.08267(18) 0.0503(12) Uani 1 1 d . . . . .
O42 O 0.6263(4) -0.0035(3) 1.06660(19) 0.0527(13) Uani 1 1 d . . . . .
O43 O 0.7580(3) 0.0758(3) 0.95436(17) 0.0465(12) Uani 1 1 d . . . . .
O44 O 0.6359(3) 0.4132(3) 0.9269(2) 0.0471(12) Uani 1 1 d . . . . .
F1 F 0.7074(5) 0.6263(5) 0.2370(3) 0.127(3) Uani 1 1 d . . . . .
F2 F 0.7135(4) 0.7546(4) 0.2200(2) 0.0785(16) Uani 1 1 d . . . . .
F3 F 0.6287(6) 0.6700(4) 0.1696(2) 0.100(2) Uani 1 1 d . . . . .
F4 F 0.5539(5) 0.6308(4) 0.2293(3) 0.109(2) Uani 1 1 d . . . . .
F5 F 0.5591(4) 0.7531(4) 0.2076(2) 0.0792(16) Uani 1 1 d . . . . .
F6 F 0.6340(6) 0.7111(8) 0.2787(2) 0.164(5) Uani 1 1 d . . . . .
F7 F 0.8849(10) 0.7085(6) 0.0132(4) 0.184(6) Uani 1 1 d . . . . .
F8 F 0.9832(4) 0.7248(4) 0.0972(3) 0.102(2) Uani 1 1 d . . . . .
F9 F 0.9423(4) 0.8195(3) 0.04423(19) 0.0672(13) Uani 1 1 d . . . . .
F10 F 0.8683(4) 0.7967(4) 0.1052(2) 0.0895(18) Uani 1 1 d . . . . .
F11 F 0.7928(6) 0.7790(7) 0.0320(3) 0.146(4) Uani 1 1 d . . . . .
F12 F 0.8373(6) 0.6771(5) 0.0783(2) 0.125(3) Uani 1 1 d . . . . .
P1 P 0.63511(16) 0.69202(14) 0.22570(9) 0.0608(6) Uani 1 1 d . . . . .
P2 P 0.8928(2) 0.74602(16) 0.06053(10) 0.0791(9) Uani 1 1 d . . . . .
Cu1 Cu 0.77377(5) 0.42210(5) 0.16008(3) 0.0384(2) Uani 1 1 d . . . . .
Cu2 Cu 0.51696(6) 0.35572(4) 0.99889(3) 0.0415(3) Uani 1 1 d . . . . .
Cl95 Cl 0.8697(2) 0.2277(2) 0.27197(16) 0.1256(15) Uani 1 1 d . . . . .
Cl96 Cl 0.9714(3) 0.3313(4) 0.2203(2) 0.186(3) Uani 1 1 d . . . . .
Cl97 Cl 1.0529(2) 0.1670(2) 0.06392(10) 0.0899(8) Uani 1 1 d . . . . .
Cl98 Cl 1.1186(3) 0.2042(2) 0.16184(15) 0.1212(13) Uani 1 1 d . . . . .
Cl99 Cl 0.9120(2) 0.1837(2) 0.12009(12) 0.1061(11) Uani 1 1 d . . . . .

loop_
_atom_site_aniso_label
_atom_site_aniso_U_11
_atom_site_aniso_U_22
_atom_site_aniso_U_33
_atom_site_aniso_U_23
_atom_site_aniso_U_13
_atom_site_aniso_U_12
C1 0.032(3) 0.039(3) 0.040(4) -0.013(3) 0.001(2) -0.001(2)
C2 0.058(4) 0.039(4) 0.067(5) -0.018(4) -0.005(4) -0.014(3)
C3 0.055(4) 0.058(5) 0.067(6) 0.008(4) 0.010(4) -0.022(4)
C4 0.043(4) 0.071(5) 0.045(4) 0.003(4) 0.007(3) -0.021(4)
C5 0.029(3) 0.046(4) 0.038(4) -0.001(3) 0.000(2) -0.007(3)
C6 0.056(4) 0.059(5) 0.028(3) -0.006(3) 0.014(3) -0.011(3)
C7 0.061(4) 0.061(5) 0.032(3) -0.008(3) 0.015(3) -0.002(4)
C8 0.059(4) 0.041(4) 0.029(3) 0.000(3) 0.004(3) -0.010(3)
C9 0.051(4) 0.076(6) 0.042(4) 0.018(4) 0.000(3) -0.012(4)
C10 0.049(4) 0.143(10) 0.041(5) 0.019(5) 0.002(3) -0.002(5)
C11 0.043(4) 0.134(9) 0.043(5) -0.017(5) -0.003(3) 0.007(5)
C12 0.066(5) 0.053(5) 0.051(5) 0.004(4) -0.013(4) -0.007(4)
C13 0.066(5) 0.047(4) 0.044(4) 0.009(4) -0.003(3) -0.019(4)
C14 0.048(6) 0.38(3) 0.058(7) -0.010(11) 0.005(5) 0.030(10)
C15 0.056(7) 0.38(3) 0.100(11) 0.069(15) -0.011(7) 0.037(12)
C16 0.062(7) 0.38(3) 0.088(10) 0.008(15) -0.011(7) 0.054(13)
C17 0.098(10) 0.26(2) 0.107(12) 0.000(14) -0.005(9) 0.075(13)
C18 0.051(4) 0.072(6) 0.048(4) -0.002(4) 0.021(3) -0.009(4)
C25 0.046(5) 0.253(18) 0.033(4) 0.019(7) 0.012(4) -0.001(7)
C23 0.070(5) 0.089(7) 0.035(4) 0.005(4) 0.016(4) 0.004(5)
C24 0.038(7) 0.085(12) 0.024(6) 0.009(7) 0.010(5) -0.001(7)
C21 0.031(6) 0.055(10) 0.040(10) 0.006(9) 0.016(6) 0.021(7)
C19 0.054(12) 0.052(12) 0.048(15) -0.007(12) 0.004(11) 0.017(9)
C20 0.060(12) 0.055(11) 0.036(10) -0.009(8) 0.014(9) 0.028(10)
C22 0.033(8) 0.083(17) 0.055(13) 0.014(14) 0.011(7) 0.004(10)
C85 0.046(5) 0.253(18) 0.033(4) 0.019(7) 0.012(4) -0.001(7)
C83 0.070(5) 0.089(7) 0.035(4) 0.005(4) 0.016(4) 0.004(5)
C84 0.072(11) 0.079(12) 0.048(9) 0.004(9) 0.030(8) 0.026(9)
C81 0.040(9) 0.073(15) 0.030(8) -0.007(9) 0.016(7) 0.017(10)
C80 0.073(13) 0.080(15) 0.049(11) 0.005(13) 0.027(10) 0.038(13)
C79 0.047(13) 0.13(3) 0.050(17) 0.009(15) 0.012(11) 0.014(14)
C82 0.069(13) 0.13(3) 0.025(11) -0.014(17) 0.011(8) 0.021(19)
C26 0.043(4) 0.066(5) 0.034(4) -0.005(3) 0.003(3) 0.021(3)
C27 0.079(6) 0.078(6) 0.028(4) -0.013(4) -0.006(4) 0.040(5)
C28 0.091(6) 0.050(5) 0.048(5) -0.026(4) -0.024(4) 0.019(5)
C29 0.064(5) 0.053(5) 0.045(4) -0.019(4) -0.016(4) 0.014(4)
C30 0.040(3) 0.042(4) 0.043(4) -0.013(3) -0.009(3) 0.005(3)
C31 0.035(3) 0.051(4) 0.036(3) 0.006(3) 0.006(3) -0.004(3)
C32 0.051(4) 0.046(4) 0.068(5) 0.002(4) 0.006(4) -0.010(3)
C41 0.052(4) 0.038(4) 0.071(5) -0.027(4) -0.028(4) 0.022(3)
C42 0.059(5) 0.054(5) 0.057(5) -0.015(4) -0.010(4) 0.012(4)
C43 0.062(5) 0.070(6) 0.058(5) -0.039(5) -0.025(4) 0.029(4)
C44 0.057(5) 0.074(6) 0.058(5) -0.015(5) 0.005(4) 0.021(4)
C45 0.050(4) 0.055(5) 0.049(4) -0.021(4) -0.015(3) 0.024(3)
C46 0.045(4) 0.089(7) 0.056(5) -0.014(5) 0.007(4) 0.013(4)
C47 0.042(4) 0.078(6) 0.048(4) 0.007(4) 0.009(3) -0.008(4)
C48 0.041(3) 0.056(4) 0.040(4) -0.003(3) 0.004(3) -0.015(3)
C49 0.041(4) 0.071(5) 0.045(4) 0.012(4) 0.008(3) -0.024(4)
C50 0.055(4) 0.047(4) 0.046(4) 0.014(3) 0.003(3) -0.019(3)
C51 0.051(4) 0.033(3) 0.041(4) 0.005(3) 0.000(3) -0.013(3)
C52 0.049(4) 0.050(4) 0.036(4) 0.006(3) 0.006(3) -0.010(3)
C53 0.050(4) 0.051(4) 0.039(4) 0.007(3) -0.001(3) -0.007(3)
C54 0.061(4) 0.041(4) 0.040(4) 0.003(3) 0.002(3) 0.000(3)
C55 0.065(5) 0.063(5) 0.064(5) 0.028(4) 0.006(4) 0.017(4)
C56 0.074(6) 0.066(6) 0.072(6) 0.016(5) 0.006(5) 0.030(5)
C57 0.049(4) 0.075(6) 0.049(4) 0.018(4) 0.008(3) 0.021(4)
C58 0.043(3) 0.051(4) 0.022(3) -0.004(3) 0.004(2) 0.013(3)
C59 0.040(3) 0.055(4) 0.027(3) -0.006(3) 0.002(2) 0.011(3)
C60 0.036(3) 0.054(4) 0.034(3) 0.000(3) 0.007(3) 0.003(3)
C61 0.042(3) 0.057(4) 0.034(3) 0.009(3) 0.008(3) 0.010(3)
C62 0.029(3) 0.058(4) 0.039(4) 0.009(3) 0.007(2) 0.008(3)
C63 0.035(3) 0.050(4) 0.033(3) 0.002(3) 0.007(2) 0.007(3)
C64 0.043(4) 0.070(5) 0.048(4) 0.025(4) 0.003(3) 0.003(3)
C65 0.038(3) 0.057(5) 0.073(6) 0.022(4) 0.010(3) 0.004(3)
C66 0.033(3) 0.049(4) 0.064(5) 0.011(4) -0.003(3) -0.001(3)
C67 0.043(4) 0.044(4) 0.084(6) 0.004(4) -0.006(4) -0.013(3)
C68 0.052(4) 0.045(4) 0.091(7) 0.006(5) -0.011(4) -0.011(4)
C69 0.060(5) 0.036(4) 0.069(6) -0.014(4) -0.027(4) 0.011(3)
C70 0.038(3) 0.032(4) 0.067(5) -0.003(3) -0.009(3) 0.004(3)
C71 0.037(3) 0.024(3) 0.047(4) 0.004(3) 0.011(3) -0.001(2)
C72 0.049(4) 0.035(3) 0.036(3) -0.009(3) 0.002(3) -0.009(3)
C95 0.095(9) 0.159(14) 0.131(12) -0.075(11) -0.042(8) 0.083(10)
C97 0.077(6) 0.069(6) 0.068(6) 0.009(5) 0.000(5) 0.013(5)
N1 0.028(2) 0.035(3) 0.036(3) -0.005(2) 0.0001(19) -0.0023(19)
N2 0.034(3) 0.047(3) 0.032(3) -0.012(2) 0.003(2) 0.008(2)
N31 0.042(3) 0.050(4) 0.035(3) -0.001(3) 0.011(2) -0.008(3)
N41 0.043(3) 0.043(3) 0.039(3) -0.015(3) 0.000(2) 0.008(2)
N42 0.035(3) 0.031(3) 0.062(4) -0.010(3) -0.013(3) 0.004(2)
N71 0.039(3) 0.030(3) 0.043(3) -0.002(2) 0.004(2) -0.003(2)
O1 0.045(2) 0.045(3) 0.031(2) -0.006(2) 0.0112(18) -0.003(2)
O2 0.044(3) 0.249(12) 0.065(5) -0.025(6) -0.001(3) 0.008(5)
O3 0.067(4) 0.092(5) 0.051(3) 0.006(3) 0.011(3) -0.005(3)
O4 0.055(3) 0.127(6) 0.035(3) -0.004(3) 0.014(2) -0.014(4)
O41 0.048(3) 0.058(3) 0.044(3) -0.006(2) 0.007(2) 0.008(2)
O42 0.063(3) 0.046(3) 0.048(3) 0.015(2) 0.008(2) 0.006(2)
O43 0.054(3) 0.048(3) 0.035(2) 0.006(2) 0.004(2) 0.013(2)
O44 0.039(2) 0.038(3) 0.061(3) -0.002(2) 0.005(2) -0.004(2)
F1 0.105(5) 0.148(7) 0.145(7) 0.069(6) 0.069(5) 0.066(5)
F2 0.059(3) 0.110(5) 0.068(3) 0.001(3) 0.016(3) 0.000(3)
F3 0.170(7) 0.076(4) 0.058(3) 0.002(3) 0.033(4) 0.005(4)
F4 0.105(5) 0.073(4) 0.168(7) 0.012(4) 0.072(5) 0.003(4)
F5 0.057(3) 0.094(4) 0.086(4) 0.014(3) 0.010(3) 0.017(3)
F6 0.116(6) 0.339(15) 0.041(3) 0.011(6) 0.024(3) 0.049(8)
F7 0.299(14) 0.152(8) 0.152(8) -0.073(7) 0.166(9) -0.130(9)
F8 0.057(3) 0.110(5) 0.143(6) 0.044(5) 0.029(4) -0.005(3)
F9 0.080(3) 0.054(3) 0.068(3) 0.000(2) 0.017(3) -0.022(2)
F10 0.088(4) 0.084(4) 0.101(5) 0.003(4) 0.030(3) 0.007(3)
F11 0.098(5) 0.214(10) 0.106(6) 0.034(6) -0.026(4) -0.066(6)
F12 0.161(7) 0.131(6) 0.070(4) -0.001(4) -0.006(4) -0.100(6)
P1 0.0589(12) 0.0665(14) 0.0605(13) 0.0196(11) 0.0206(10) 0.0200(10)
P2 0.0952(19) 0.0676(16) 0.0644(15) 0.0043(13) -0.0084(13) -0.0471(14)
Cu1 0.0379(4) 0.0431(5) 0.0334(4) -0.0070(3) 0.0053(3) -0.0065(3)
Cu2 0.0384(4) 0.0302(4) 0.0516(5) -0.0113(4) -0.0012(3) -0.0015(3)
Cl95 0.096(2) 0.102(2) 0.150(3) -0.021(2) -0.047(2) 0.0367(19)
Cl96 0.109(3) 0.240(6) 0.223(6) -0.130(5) 0.069(4) -0.016(3)
Cl97 0.0846(17) 0.116(2) 0.0707(16) -0.0141(16) 0.0189(13) -0.0158(16)
Cl98 0.123(3) 0.113(3) 0.114(3) -0.030(2) -0.009(2) 0.008(2)
Cl99 0.103(2) 0.122(3) 0.093(2) 0.0087(19) 0.0178(16) 0.066(2)

_geom_special_details            
;
 All esds (except the esd in the dihedral angle between two l.s. planes)
 are estimated using the full covariance matrix.  The cell esds are taken
 into account individually in the estimation of esds in distances, angles
 and torsion angles; correlations between esds in cell parameters are only
 used when they are defined by crystal symmetry.  An approximate (isotropic)
 treatment of cell esds is used for estimating esds involving l.s. planes.
;

loop_
_geom_bond_atom_site_label_1
_geom_bond_atom_site_label_2
_geom_bond_distance
_geom_bond_site_symmetry_2
_geom_bond_publ_flag
C1 N1 1.360(8) . ?
C1 C2 1.401(11) . ?
C1 C30 1.458(10) . ?
C2 C3 1.364(13) . ?
C3 C4 1.330(12) . ?
C4 C5 1.411(10) . ?
C5 N1 1.335(9) . ?
C5 O1 1.343(8) . ?
C6 O1 1.454(8) . ?
C6 C7 1.500(11) . ?
C7 C8 1.488(11) . ?
C8 C13 1.381(10) . ?
C8 C9 1.417(11) . ?
C9 C10 1.353(12) . ?
C10 C11 1.416(13) . ?
C11 O2 1.358(11) . ?
C11 C12 1.346(14) . ?
C12 C13 1.359(12) . ?
C14 O2 1.382(16) . ?
C14 C15 1.584(14) . ?
C15 C16 1.432(15) . ?
C16 C17 1.515(15) . ?
C17 O3 1.319(17) . ?
C18 C19 1.33(3) . ?
C18 O3 1.379(10) . ?
C18 C23 1.407(13) . ?
C18 C83 1.407(13) . ?
C18 C79 1.44(4) . ?
C25 C24 1.25(2) . ?
C25 O4 1.457(10) . ?
C23 C22 1.38(3) . ?
C24 C21 1.54(2) . ?
C21 C22 1.37(4) . ?
C21 C20 1.38(2) . ?
C19 C20 1.42(3) . ?
C85 C84 1.33(2) . ?
C85 O4 1.457(10) . ?
C83 C82 1.46(3) . ?
C84 C81 1.45(3) . ?
C81 C82 1.38(4) . ?
C81 C80 1.45(3) . ?
C80 C79 1.33(4) . ?
C26 O4 1.304(11) . ?
C26 N2 1.330(9) . ?
C26 C27 1.409(12) . ?
C27 C28 1.327(15) . ?
C28 C29 1.386(14) . ?
C29 C30 1.381(10) . ?
C30 N2 1.351(10) . ?
C31 N31 1.122(9) . ?
C31 C32 1.454(10) . ?
C41 N41 1.373(10) . ?
C41 C42 1.384(12) . ?
C41 C70 1.448(13) . ?
C42 C43 1.371(15) . ?
C43 C44 1.400(14) . ?
C44 C45 1.398(12) . ?
C45 N41 1.323(11) . ?
C45 O41 1.374(10) . ?
C46 O41 1.418(11) . ?
C46 C47 1.516(13) . ?
C47 C48 1.525(12) . ?
C48 C53 1.385(11) . ?
C48 C49 1.386(11) . ?
C49 C50 1.354(12) . ?
C50 C51 1.408(11) . ?
C51 O42 1.338(9) . ?
C51 C52 1.414(10) . ?
C52 C53 1.384(11) . ?
C54 O42 1.455(10) . ?
C54 C55 1.503(11) . ?
C55 C56 1.511(14) . ?
C56 C57 1.519(13) . ?
C57 O43 1.422(9) . ?
C58 O43 1.346(8) . ?
C58 C63 1.399(9) . ?
C58 C59 1.404(10) . ?
C59 C60 1.361(10) . ?
C60 C61 1.387(9) . ?
C61 C62 1.376(10) . ?
C61 C64 1.500(11) . ?
C62 C63 1.382(10) . ?
C64 C65 1.504(13) . ?
C65 O44 1.429(10) . ?
C66 N42 1.336(11) . ?
C66 O44 1.329(10) . ?
C66 C67 1.402(11) . ?
C67 C68 1.331(14) . ?
C68 C69 1.383(14) . ?
C69 C70 1.411(11) . ?
C70 N42 1.337(10) . ?
C71 N71 1.138(8) . ?
C71 C72 1.439(9) . ?
C95 Cl95 1.657(19) . ?
C95 Cl96 1.80(2) . ?
C97 Cl97 1.739(11) . ?
C97 Cl99 1.759(11) . ?
C97 Cl98 1.779(11) . ?
N1 Cu1 2.033(5) . ?
N2 Cu1 2.029(5) . ?
N31 Cu1 1.866(6) . ?
N41 Cu2 2.007(6) . ?
N42 Cu2 2.051(6) . ?
N71 Cu2 1.859(5) . ?
F1 P1 1.551(7) . ?
F2 P1 1.615(6) . ?
F3 P1 1.629(6) . ?
F4 P1 1.615(7) . ?
F5 P1 1.552(6) . ?
F6 P1 1.550(7) . ?
F7 P2 1.484(9) . ?
F8 P2 1.557(7) . ?
F9 P2 1.588(5) . ?
F10 P2 1.647(7) . ?
F11 P2 1.630(9) . ?
F12 P2 1.591(7) . ?

loop_
_geom_angle_atom_site_label_1
_geom_angle_atom_site_label_2
_geom_angle_atom_site_label_3
_geom_angle
_geom_angle_site_symmetry_1
_geom_angle_site_symmetry_3
_geom_angle_publ_flag
N1 C1 C2 120.4(6) . . ?
N1 C1 C30 115.1(6) . . ?
C2 C1 C30 124.4(6) . . ?
C3 C2 C1 119.2(7) . . ?
C4 C3 C2 121.2(7) . . ?
C3 C4 C5 118.3(7) . . ?
N1 C5 O1 112.5(5) . . ?
N1 C5 C4 122.3(6) . . ?
O1 C5 C4 125.2(6) . . ?
O1 C6 C7 107.4(6) . . ?
C8 C7 C6 112.0(6) . . ?
C13 C8 C9 116.5(7) . . ?
C13 C8 C7 121.9(7) . . ?
C9 C8 C7 121.5(7) . . ?
C10 C9 C8 121.3(8) . . ?
C9 C10 C11 118.9(8) . . ?
O2 C11 C12 116.9(9) . . ?
O2 C11 C10 122.3(10) . . ?
C12 C11 C10 120.7(8) . . ?
C13 C12 C11 119.4(8) . . ?
C12 C13 C8 123.0(8) . . ?
O2 C14 C15 101.1(11) . . ?
C16 C15 C14 111.6(12) . . ?
C15 C16 C17 116.4(17) . . ?
O3 C17 C16 109.5(14) . . ?
C19 C18 O3 132.5(13) . . ?
C19 C18 C23 112.5(12) . . ?
O3 C18 C23 114.6(8) . . ?
O3 C18 C83 114.6(8) . . ?
O3 C18 C79 111.5(13) . . ?
C83 C18 C79 133.6(13) . . ?
C24 C25 O4 118.9(13) . . ?
C22 C23 C18 127.8(14) . . ?
C25 C24 C21 119.6(13) . . ?
C22 C21 C20 119.7(18) . . ?
C22 C21 C24 120.8(18) . . ?
C20 C21 C24 119.3(19) . . ?
C18 C19 C20 123.7(19) . . ?
C21 C20 C19 119.7(17) . . ?
C21 C22 C23 116.4(19) . . ?
C84 C85 O4 112.2(10) . . ?
C18 C83 C82 102.3(15) . . ?
C85 C84 C81 125.8(17) . . ?
C82 C81 C80 114(2) . . ?
C82 C81 C84 127(3) . . ?
C80 C81 C84 119(2) . . ?
C79 C80 C81 122(2) . . ?
C80 C79 C18 115(2) . . ?
C81 C82 C83 132(2) . . ?
O4 C26 N2 112.3(7) . . ?
O4 C26 C27 127.1(8) . . ?
N2 C26 C27 120.6(8) . . ?
C28 C27 C26 119.9(8) . . ?
C27 C28 C29 120.2(7) . . ?
C30 C29 C28 118.2(9) . . ?
N2 C30 C29 121.8(8) . . ?
N2 C30 C1 116.5(6) . . ?
C29 C30 C1 121.7(7) . . ?
N31 C31 C32 177.1(8) . . ?
N41 C41 C42 120.6(10) . . ?
N41 C41 C70 116.3(7) . . ?
C42 C41 C70 123.1(8) . . ?
C43 C42 C41 119.0(9) . . ?
C42 C43 C44 121.2(8) . . ?
C45 C44 C43 116.3(10) . . ?
N41 C45 O41 113.2(6) . . ?
N41 C45 C44 123.2(9) . . ?
O41 C45 C44 123.6(9) . . ?
O41 C46 C47 108.0(7) . . ?
C46 C47 C48 112.7(6) . . ?
C53 C48 C49 117.6(7) . . ?
C53 C48 C47 119.6(7) . . ?
C49 C48 C47 122.7(7) . . ?
C50 C49 C48 121.6(7) . . ?
C49 C50 C51 121.9(7) . . ?
O42 C51 C50 118.5(6) . . ?
O42 C51 C52 124.5(7) . . ?
C50 C51 C52 116.9(7) . . ?
C53 C52 C51 119.8(7) . . ?
C48 C53 C52 122.2(7) . . ?
O42 C54 C55 108.2(6) . . ?
C54 C55 C56 114.1(7) . . ?
C55 C56 C57 114.4(8) . . ?
O43 C57 C56 107.7(7) . . ?
O43 C58 C63 116.2(7) . . ?
O43 C58 C59 125.3(6) . . ?
C63 C58 C59 118.4(6) . . ?
C60 C59 C58 119.5(6) . . ?
C59 C60 C61 122.4(7) . . ?
C62 C61 C60 118.3(7) . . ?
C62 C61 C64 120.0(6) . . ?
C60 C61 C64 121.7(7) . . ?
C61 C62 C63 120.7(6) . . ?
C62 C63 C58 120.6(7) . . ?
C61 C64 C65 112.4(7) . . ?
O44 C65 C64 107.6(6) . . ?
N42 C66 O44 114.3(6) . . ?
N42 C66 C67 120.6(8) . . ?
O44 C66 C67 125.1(8) . . ?
C68 C67 C66 119.8(9) . . ?
C67 C68 C69 120.3(8) . . ?
C68 C69 C70 118.4(8) . . ?
N42 C70 C69 120.2(8) . . ?
N42 C70 C41 115.2(6) . . ?
C69 C70 C41 124.6(8) . . ?
N71 C71 C72 179.3(7) . . ?
Cl95 C95 Cl96 114.8(7) . . ?
Cl97 C97 Cl99 109.6(5) . . ?
Cl97 C97 Cl98 107.6(6) . . ?
Cl99 C97 Cl98 118.0(6) . . ?
C5 N1 C1 118.5(6) . . ?
C5 N1 Cu1 127.9(4) . . ?
C1 N1 Cu1 113.6(4) . . ?
C26 N2 C30 119.2(6) . . ?
C26 N2 Cu1 127.2(5) . . ?
C30 N2 Cu1 113.2(4) . . ?
C31 N31 Cu1 176.9(6) . . ?
C45 N41 C41 119.7(7) . . ?
C45 N41 Cu2 126.7(5) . . ?
C41 N41 Cu2 113.5(6) . . ?
C66 N42 C70 120.5(7) . . ?
C66 N42 Cu2 125.4(5) . . ?
C70 N42 Cu2 114.1(6) . . ?
C71 N71 Cu2 176.8(5) . . ?
C5 O1 C6 117.0(5) . . ?
C11 O2 C14 119.7(9) . . ?
C17 O3 C18 120.3(10) . . ?
C26 O4 C25 119.1(9) . . ?
C26 O4 C85 119.1(9) . . ?
C45 O41 C46 119.2(6) . . ?
C51 O42 C54 118.1(5) . . ?
C58 O43 C57 119.5(6) . . ?
C66 O44 C65 117.9(6) . . ?
F6 P1 F1 95.5(5) . . ?
F6 P1 F5 91.7(5) . . ?
F1 P1 F5 172.3(5) . . ?
F6 P1 F4 86.0(6) . . ?
F1 P1 F4 88.4(4) . . ?
F5 P1 F4 89.6(4) . . ?
F6 P1 F2 95.5(5) . . ?
F1 P1 F2 93.4(4) . . ?
F5 P1 F2 88.4(3) . . ?
F4 P1 F2 177.5(4) . . ?
F6 P1 F3 176.0(5) . . ?
F1 P1 F3 86.1(4) . . ?
F5 P1 F3 86.5(4) . . ?
F4 P1 F3 90.3(4) . . ?
F2 P1 F3 88.1(4) . . ?
F7 P2 F8 114.1(7) . . ?
F7 P2 F9 92.8(4) . . ?
F8 P2 F9 90.9(3) . . ?
F7 P2 F12 90.0(4) . . ?
F8 P2 F12 91.3(4) . . ?
F9 P2 F12 175.3(5) . . ?
F7 P2 F11 78.6(7) . . ?
F8 P2 F11 167.3(5) . . ?
F9 P2 F11 88.9(4) . . ?
F12 P2 F11 88.0(5) . . ?
F7 P2 F10 161.9(7) . . ?
F8 P2 F10 84.0(4) . . ?
F9 P2 F10 88.4(3) . . ?
F12 P2 F10 87.7(4) . . ?
F11 P2 F10 83.4(5) . . ?
N31 Cu1 N2 137.0(2) . . ?
N31 Cu1 N1 141.2(2) . . ?
N2 Cu1 N1 81.2(2) . . ?
N71 Cu2 N41 141.5(3) . . ?
N71 Cu2 N42 137.4(3) . . ?
N41 Cu2 N42 80.6(3) . . ?

_refine_diff_density_max         2.927
_refine_diff_density_min         -1.731
_refine_diff_density_rms         0.154

_shelx_res_file                  
;

    shelx.res created by SHELXL-2014/7


TITL iBipyCuPF6 in P2(1)/c
CELL  0.71073  14.5900  17.5040  28.4990   90.000  101.456   90.000
ZERR     4.00   0.0030   0.0040   0.0060    0.000    0.003    0.000
LATT   1
SYMM  - X, 1/2 + Y, 1/2 - Z
SFAC  C    H    N    O    F    P    CU   CL
UNIT  264 276 24 32 48 8 8 20
MERG   2
EXYZ C23 C83
EADP C23 C83
FMAP   2
PLAN   20
ACTA
L.S.  10
DFIX 1.5 0.02 C14 C15 C15 C16 C16 C17
WGHT    0.200000
FVAR       0.06253
C1    1    0.671137    0.283453    0.163434    11.00000    0.03183    0.03902 =
         0.04044   -0.01258    0.00121   -0.00132
C2    1    0.620277    0.225070    0.180148    11.00000    0.05819    0.03948 =
         0.06654   -0.01787   -0.00495   -0.01383
AFIX  43
H2    2    0.600717    0.182659    0.161128    11.00000   -1.20000
AFIX   0
C3    1    0.599794    0.231181    0.224653    11.00000    0.05458    0.05822 =
         0.06669    0.00847    0.00969   -0.02224
AFIX  43
H3    2    0.566449    0.192325    0.235940    11.00000   -1.20000
AFIX   0
C4    1    0.626607    0.291662    0.252216    11.00000    0.04279    0.07070 =
         0.04519    0.00350    0.00709   -0.02073
AFIX  43
H4    2    0.611170    0.296063    0.282231    11.00000   -1.20000
AFIX   0
C5    1    0.679060    0.348976    0.234771    11.00000    0.02914    0.04605 =
         0.03849   -0.00083    0.00042   -0.00701
C6    1    0.697994    0.420103    0.307467    11.00000    0.05565    0.05866 =
         0.02788   -0.00563    0.01429   -0.01063
AFIX  23
H6A   2    0.724784    0.376510    0.326344    11.00000   -1.20000
H6B   2    0.631775    0.422421    0.307982    11.00000   -1.20000
AFIX   0
C7    1    0.745575    0.492296    0.327601    11.00000    0.06095    0.06126 =
         0.03168   -0.00809    0.01515   -0.00159
AFIX  23
H7A   2    0.717930    0.535295    0.308402    11.00000   -1.20000
H7B   2    0.735411    0.499673    0.359914    11.00000   -1.20000
AFIX   0
C8    1    0.847868    0.490517    0.328471    11.00000    0.05885    0.04085 =
         0.02901   -0.00004    0.00359   -0.01011
C9    1    0.886078    0.522949    0.291024    11.00000    0.05056    0.07560 =
         0.04185    0.01756    0.00049   -0.01163
AFIX  43
H9    2    0.846707    0.547647    0.265936    11.00000   -1.20000
AFIX   0
C10   1    0.978676    0.518710    0.291030    11.00000    0.04874    0.14321 =
         0.04106    0.01902    0.00200   -0.00157
AFIX  43
H10   2    1.002877    0.539877    0.266133    11.00000   -1.20000
AFIX   0
C11   1    1.038114    0.481498    0.329585    11.00000    0.04328    0.13373 =
         0.04332   -0.01709   -0.00300    0.00681
C12   1    1.002748    0.447703    0.364516    11.00000    0.06592    0.05296 =
         0.05108    0.00368   -0.01329   -0.00668
AFIX  43
H12   2    1.041671    0.420792    0.388730    11.00000   -1.20000
AFIX   0
C13   1    0.909664    0.453232    0.364111    11.00000    0.06556    0.04748 =
         0.04354    0.00944   -0.00254   -0.01918
AFIX  43
H13   2    0.886527    0.430869    0.388988    11.00000   -1.20000
AFIX   0
C14   1    1.169861    0.496405    0.293395    11.00000    0.04836    0.37835 =
         0.05782   -0.01008    0.00541    0.03026
AFIX  23
H14A  2    1.174321    0.551551    0.291347    11.00000   -1.20000
H14B  2    1.134058    0.476712    0.263497    11.00000   -1.20000
AFIX   0
C15   1    1.269979    0.457935    0.306575    11.00000    0.05599    0.37704 =
         0.09982    0.06874   -0.01109    0.03739
AFIX  23
H15A  2    1.303661    0.478818    0.336615    11.00000   -1.20000
H15B  2    1.262829    0.403430    0.310836    11.00000   -1.20000
AFIX   0
C16   1    1.323020    0.470633    0.270059    11.00000    0.06206    0.37716 =
         0.08767    0.00842   -0.01107    0.05395
AFIX  23
H16A  2    1.383525    0.446338    0.279977    11.00000   -1.20000
H16B  2    1.333882    0.525108    0.268115    11.00000   -1.20000
AFIX   0
C17   1    1.280038    0.442162    0.220368    11.00000    0.09776    0.25716 =
         0.10704    0.00046   -0.00450    0.07460
AFIX  23
H17A  2    1.328598    0.434666    0.201990    11.00000   -1.20000
H17B  2    1.249361    0.393512    0.222604    11.00000   -1.20000
AFIX   0
C18   1    1.155826    0.472783    0.157670    11.00000    0.05149    0.07206 =
         0.04808   -0.00208    0.02066   -0.00945
EXYZ C25 C85
EADP C25 C85
PART    1
C25   1    0.882105    0.406648    0.023285    10.50000    0.04643    0.25330 =
         0.03291    0.01852    0.01218   -0.00125
AFIX  23
H25A  2    0.910750    0.356903    0.021906    10.50000   -1.20000
H25B  2    0.837461    0.413367   -0.006547    10.50000   -1.20000
AFIX   0
C23   1    1.088020    0.528800    0.141005    10.50000    0.07030    0.08882 =
         0.03539    0.00466    0.01647    0.00356

C24   1    0.944856    0.456053    0.024643    10.50000    0.03758    0.08527 =
         0.02389    0.00855    0.00994   -0.00069
AFIX  43
H24   2    0.945796    0.486880   -0.001835    10.50000   -1.20000
AFIX  23
H24A  2    0.914199    0.505124    0.017852    10.50000   -1.20000
H24B  2    0.976680    0.445253   -0.001438    10.50000   -1.20000
AFIX   0
C21   1    1.020486    0.465346    0.070540    10.50000    0.03059    0.05531 =
         0.04033    0.00647    0.01617    0.02140
C19   1    1.152170    0.414212    0.127367    10.50000    0.05445    0.05195 =
         0.04764   -0.00718    0.00393    0.01673
AFIX  43
H19   2    1.197425    0.376273    0.134482    10.50000   -1.20000
AFIX   0
C20   1    1.082830    0.406562    0.084738    10.50000    0.05984    0.05517 =
         0.03644   -0.00924    0.01418    0.02798
AFIX  43
H20   2    1.079598    0.362157    0.066565    10.50000   -1.20000
AFIX   0
C22   1    1.022359    0.528661    0.098887    10.50000    0.03287    0.08275 =
         0.05547    0.01350    0.01075    0.00422
AFIX  43
H22   2    0.981567    0.569382    0.090218    10.50000   -1.20000
AFIX   0
PART    2
C85   1    0.882105    0.406648    0.023285    10.50000    0.04643    0.25330 =
         0.03291    0.01852    0.01218   -0.00125
AFIX  23
H85A  2    0.854169    0.371152   -0.001617    10.50000   -1.20000
H85B  2    0.877871    0.457482    0.009470    10.50000   -1.20000
AFIX   0
C83   1    1.088020    0.528800    0.141005    10.50000    0.07030    0.08882 =
         0.03539    0.00466    0.01647    0.00356
REM C85   1    0.875533    0.402832    0.020566    10.50000    0.01472    0.1734
REM         0.00485    0.00641   -0.00368   -0.02224
REM AFIX  23
REM H85A  2    0.848633    0.362929   -0.001551    10.50000   -1.20000
REM H85B  2    0.867599    0.451385    0.003844    10.50000   -1.20000
REM AFIX   0
C84   1    0.971803    0.388606    0.038435    10.50000    0.07163    0.07935 =
         0.04826    0.00410    0.02962    0.02574
AFIX  43
H84   2    0.997637    0.353650    0.020183    10.50000   -1.20000
AFIX  23
H84A  2    1.002397    0.399954    0.011978    10.50000   -1.20000
H84B  2    0.973555    0.333490    0.042039    10.50000   -1.20000
AFIX   0
C81   1    1.032559    0.418587    0.080765    10.50000    0.04015    0.07312 =
         0.03046   -0.00684    0.01591    0.01732
C80   1    1.110186    0.371993    0.104501    10.50000    0.07340    0.08049 =
         0.04912    0.00515    0.02733    0.03839
AFIX  43
H80   2    1.118866    0.324029    0.092040    10.50000   -1.20000
AFIX   0
C79   1    1.169565    0.395530    0.143578    10.50000    0.04739    0.12843 =
         0.05041    0.00911    0.01187    0.01376
AFIX  43
H79   2    1.216327    0.364294    0.160428    10.50000   -1.20000
AFIX   0
C82   1    1.027703    0.489970    0.100930    10.50000    0.06893    0.13362 =
         0.02527   -0.01415    0.01116    0.02099
AFIX  43
H82   2    0.976391    0.518744    0.086240    10.50000   -1.20000
AFIX   0
PART    0
C26   1    0.775598    0.346250    0.064943    11.00000    0.04313    0.06563 =
         0.03384   -0.00505    0.00284    0.02094
C27   1    0.741995    0.292254    0.028989    11.00000    0.07920    0.07789 =
         0.02798   -0.01297   -0.00565    0.04010
AFIX  43
H27   2    0.759880    0.295235   -0.000514    11.00000   -1.20000
AFIX   0
C28   1    0.684786    0.237119    0.037248    11.00000    0.09143    0.05049 =
         0.04792   -0.02622   -0.02381    0.01877
AFIX  43
H28   2    0.661097    0.202433    0.013165    11.00000   -1.20000
AFIX   0
C29   1    0.660232    0.231073    0.081663    11.00000    0.06448    0.05251 =
         0.04525   -0.01912   -0.01618    0.01354
AFIX  43
H29   2    0.621409    0.191926    0.088076    11.00000   -1.20000
AFIX   0
C30   1    0.694980    0.284749    0.116120    11.00000    0.04004    0.04223 =
         0.04292   -0.01346   -0.00865    0.00531
C31   1    0.849370    0.580749    0.174747    11.00000    0.03526    0.05094 =
         0.03595    0.00588    0.00567   -0.00351
C32   1    0.885938    0.657268    0.186122    11.00000    0.05094    0.04641 =
         0.06807    0.00210    0.00614   -0.00996
AFIX 137
H32A  2    0.916082    0.659529    0.219254    11.00000   -1.50000
H32B  2    0.835501    0.693436    0.180117    11.00000   -1.50000
H32C  2    0.930372    0.669349    0.166503    11.00000   -1.50000
AFIX   0
C41   1    0.568763    0.464026    1.074089    11.00000    0.05211    0.03795 =
         0.07125   -0.02679   -0.02838    0.02208
C42   1    0.573109    0.501874    1.117113    11.00000    0.05888    0.05443 =
         0.05740   -0.01473   -0.01037    0.01211
AFIX  43
H42   2    0.605597    0.547691    1.123115    11.00000   -1.20000
AFIX   0
C43   1    0.528793    0.470788    1.150741    11.00000    0.06174    0.07050 =
         0.05752   -0.03907   -0.02544    0.02853
AFIX  43
H43   2    0.533341    0.494968    1.180171    11.00000   -1.20000
AFIX   0
C44   1    0.476800    0.403297    1.141596    11.00000    0.05722    0.07393 =
         0.05842   -0.01483    0.00532    0.02083
AFIX  43
H44   2    0.444854    0.382656    1.163788    11.00000   -1.20000
AFIX   0
C45   1    0.475539    0.368646    1.097289    11.00000    0.04989    0.05481 =
         0.04880   -0.02078   -0.01483    0.02440
C46   1    0.373925    0.267531    1.113173    11.00000    0.04501    0.08915 =
         0.05640   -0.01432    0.00694    0.01308
AFIX  23
H46A  2    0.325300    0.302050    1.118892    11.00000   -1.20000
H46B  2    0.413655    0.255054    1.143714    11.00000   -1.20000
AFIX   0
C47   1    0.330672    0.195428    1.088809    11.00000    0.04183    0.07788 =
         0.04761    0.00749    0.00884   -0.00842
AFIX  23
H47A  2    0.292340    0.208759    1.058050    11.00000   -1.20000
H47B  2    0.290209    0.172666    1.108164    11.00000   -1.20000
AFIX   0
C48   1    0.403682    0.136865    1.081168    11.00000    0.04117    0.05630 =
         0.04027   -0.00280    0.00445   -0.01542
C49   1    0.443409    0.085198    1.116229    11.00000    0.04149    0.07143 =
         0.04505    0.01158    0.00839   -0.02369
AFIX  43
H49   2    0.420383    0.082112    1.144348    11.00000   -1.20000
AFIX   0
C50   1    0.514952    0.039111    1.110510    11.00000    0.05476    0.04668 =
         0.04630    0.01356    0.00341   -0.01871
AFIX  43
H50   2    0.540511    0.005862    1.135095    11.00000   -1.20000
AFIX   0
C51   1    0.551750    0.040064    1.068445    11.00000    0.05081    0.03330 =
         0.04066    0.00498    0.00030   -0.01256
C52   1    0.509789    0.091000    1.031914    11.00000    0.04940    0.04981 =
         0.03644    0.00565    0.00628   -0.01012
AFIX  43
H52   2    0.530731    0.092934    1.003172    11.00000   -1.20000
AFIX   0
C53   1    0.437473    0.137961    1.039061    11.00000    0.05017    0.05114 =
         0.03925    0.00729   -0.00148   -0.00662
AFIX  43
H53   2    0.410695    0.171342    1.014796    11.00000   -1.20000
AFIX   0
C54   1    0.681259    0.014443    1.030622    11.00000    0.06107    0.04120 =
         0.04047    0.00269    0.00230   -0.00028
AFIX  23
H54A  2    0.684611    0.069350    1.026679    11.00000   -1.20000
H54B  2    0.652270   -0.007735    1.000081    11.00000   -1.20000
AFIX   0
C55   1    0.777741   -0.017834    1.046998    11.00000    0.06522    0.06335 =
         0.06391    0.02752    0.00646    0.01692
AFIX  23
H55A  2    0.772289   -0.070477    1.056716    11.00000   -1.20000
H55B  2    0.808959    0.010465    1.074891    11.00000   -1.20000
AFIX   0
C56   1    0.837799   -0.015368    1.009510    11.00000    0.07367    0.06584 =
         0.07185    0.01630    0.00557    0.03021
AFIX  23
H56A  2    0.813002   -0.051488    0.984373    11.00000   -1.20000
H56B  2    0.900481   -0.031893    1.024026    11.00000   -1.20000
AFIX   0
C57   1    0.843754    0.062729    0.987083    11.00000    0.04922    0.07491 =
         0.04863    0.01845    0.00805    0.02082
AFIX  23
H57A  2    0.853590    0.101886    1.011657    11.00000   -1.20000
H57B  2    0.895612    0.064178    0.970432    11.00000   -1.20000
AFIX   0
C58   1    0.742370    0.144067    0.932524    11.00000    0.04280    0.05127 =
         0.02219   -0.00360    0.00406    0.01291
C59   1    0.811421    0.198071    0.928350    11.00000    0.03989    0.05483 =
         0.02720   -0.00581    0.00219    0.01108
AFIX  43
H59   2    0.873679    0.188820    0.942217    11.00000   -1.20000
AFIX   0
C60   1    0.786603    0.264064    0.903863    11.00000    0.03636    0.05360 =
         0.03380    0.00023    0.00672    0.00280
AFIX  43
H60   2    0.833002    0.299231    0.901074    11.00000   -1.20000
AFIX   0
C61   1    0.694683    0.280802    0.882920    11.00000    0.04236    0.05692 =
         0.03404    0.00857    0.00780    0.00960
C62   1    0.626584    0.228357    0.887182    11.00000    0.02947    0.05837 =
         0.03872    0.00915    0.00669    0.00806
AFIX  43
H62   2    0.564450    0.238743    0.873634    11.00000   -1.20000
AFIX   0
C63   1    0.649481    0.160404    0.911375    11.00000    0.03534    0.05050 =
         0.03252    0.00237    0.00677    0.00726
AFIX  43
H63   2    0.602751    0.125247    0.913614    11.00000   -1.20000
AFIX   0
C64   1    0.668392    0.354667    0.857075    11.00000    0.04301    0.06994 =
         0.04774    0.02480    0.00325    0.00341
AFIX  23
H64A  2    0.602354    0.353574    0.842604    11.00000   -1.20000
H64B  2    0.703173    0.359814    0.831561    11.00000   -1.20000
AFIX   0
C65   1    0.687777    0.422801    0.889684    11.00000    0.03754    0.05669 =
         0.07332    0.02209    0.01048    0.00426
AFIX  23
H65A  2    0.754107    0.426195    0.903249    11.00000   -1.20000
H65B  2    0.668658    0.469354    0.871963    11.00000   -1.20000
AFIX   0
C66   1    0.650014    0.463109    0.962695    11.00000    0.03322    0.04865 =
         0.06383    0.01112   -0.00282   -0.00115
C67   1    0.704105    0.529623    0.964492    11.00000    0.04310    0.04382 =
         0.08419    0.00417   -0.00620   -0.01289
AFIX  43
H67   2    0.732726    0.541980    0.939099    11.00000   -1.20000
AFIX   0
C68   1    0.714400    0.575057    1.002641    11.00000    0.05189    0.04478 =
         0.09056    0.00636   -0.01149   -0.01093
AFIX  43
H68   2    0.750153    0.619256    1.003797    11.00000   -1.20000
AFIX   0
C69   1    0.672205    0.556871    1.040559    11.00000    0.06003    0.03611 =
         0.06932   -0.01415   -0.02677    0.01078
AFIX  43
H69   2    0.680203    0.587786    1.067606    11.00000   -1.20000
AFIX   0
C70   1    0.616726    0.490306    1.037251    11.00000    0.03804    0.03238 =
         0.06665   -0.00252   -0.00919    0.00354
C71   1    0.415388    0.241534    0.929099    11.00000    0.03731    0.02367 =
         0.04694    0.00385    0.01104   -0.00054
C72   1    0.364693    0.187533    0.895620    11.00000    0.04864    0.03485 =
         0.03645   -0.00852    0.00195   -0.00908
AFIX 137
H72A  2    0.385164    0.191362    0.865707    11.00000   -1.50000
H72B  2    0.298992    0.198456    0.890672    11.00000   -1.50000
H72C  2    0.376099    0.136753    0.908147    11.00000   -1.50000
AFIX   0
C95   1    0.928234    0.309206    0.273904    11.00000    0.09469    0.15908 =
         0.13125   -0.07454   -0.04207    0.08312
AFIX  23
H95A  2    0.980894    0.307265    0.300681    11.00000   -1.20000
H95B  2    0.887722    0.350448    0.279967    11.00000   -1.20000
AFIX   0
C97   1    1.028522    0.156805    0.120913    11.00000    0.07727    0.06853 =
         0.06776    0.00939    0.00041    0.01254
AFIX  13
H97   2    1.033586    0.102259    0.128750    11.00000   -1.20000
AFIX   0
N1    3    0.700699    0.345079    0.191465    11.00000    0.02794    0.03490 =
         0.03569   -0.00493    0.00006   -0.00229
N2    3    0.750628    0.342533    0.107300    11.00000    0.03415    0.04734 =
         0.03235   -0.01212    0.00326    0.00778
N31   3    0.821282    0.521255    0.167944    11.00000    0.04161    0.05037 =
         0.03467   -0.00064    0.01050   -0.00804
N41   3    0.518937    0.397344    1.064705    11.00000    0.04300    0.04288 =
         0.03921   -0.01496   -0.00016    0.00774
N42   3    0.606647    0.445795    0.998426    11.00000    0.03543    0.03126 =
         0.06193   -0.01006   -0.01304    0.00391
N71   3    0.456313    0.283853    0.955577    11.00000    0.03947    0.02977 =
         0.04325   -0.00247    0.00358   -0.00287
O1    4    0.711725    0.412781    0.258516    11.00000    0.04474    0.04505 =
         0.03087   -0.00613    0.01122   -0.00310
O2    4    1.131641    0.474418    0.331946    11.00000    0.04376    0.24858 =
         0.06475   -0.02544   -0.00099    0.00823
O3    4    1.218700    0.492486    0.198705    11.00000    0.06683    0.09212 =
         0.05107    0.00605    0.01061   -0.00497
O4    4    0.829761    0.404552    0.061825    11.00000    0.05521    0.12669 =
         0.03480   -0.00391    0.01431   -0.01357
O41   4    0.427450    0.302578    1.082674    11.00000    0.04795    0.05841 =
         0.04364   -0.00586    0.00725    0.00773
O42   4    0.626349   -0.003497    1.066597    11.00000    0.06262    0.04623 =
         0.04783    0.01527    0.00771    0.00601
O43   4    0.758049    0.075766    0.954365    11.00000    0.05390    0.04811 =
         0.03526    0.00642    0.00372    0.01276
O44   4    0.635895    0.413174    0.926862    11.00000    0.03940    0.03829 =
         0.06127   -0.00190    0.00465   -0.00372
F1    5    0.707400    0.626272    0.236973    11.00000    0.10542    0.14806 =
         0.14463    0.06852    0.06916    0.06565
F2    5    0.713464    0.754645    0.220025    11.00000    0.05891    0.10970 =
         0.06845    0.00091    0.01625   -0.00050
F3    5    0.628664    0.669988    0.169610    11.00000    0.16957    0.07608 =
         0.05795    0.00207    0.03316    0.00512
F4    5    0.553929    0.630807    0.229297    11.00000    0.10470    0.07350 =
         0.16849    0.01199    0.07193    0.00324
F5    5    0.559130    0.753060    0.207638    11.00000    0.05661    0.09360 =
         0.08564    0.01390    0.00956    0.01742
F6    5    0.633986    0.711079    0.278686    11.00000    0.11570    0.33902 =
         0.04058    0.01142    0.02358    0.04909
F7    5    0.884862    0.708538    0.013176    11.00000    0.29856    0.15231 =
         0.15217   -0.07319    0.16590   -0.12985
F8    5    0.983243    0.724754    0.097207    11.00000    0.05686    0.11034 =
         0.14281    0.04352    0.02923   -0.00549
F9    5    0.942329    0.819452    0.044226    11.00000    0.08005    0.05446 =
         0.06803   -0.00020    0.01702   -0.02177
F10   5    0.868346    0.796651    0.105166    11.00000    0.08803    0.08371 =
         0.10129    0.00275    0.02953    0.00728
F11   5    0.792773    0.779033    0.031980    11.00000    0.09802    0.21419 =
         0.10578    0.03425   -0.02628   -0.06647
F12   5    0.837332    0.677065    0.078281    11.00000    0.16085    0.13085 =
         0.07030   -0.00145   -0.00564   -0.10041
P1    6    0.635108    0.692020    0.225696    11.00000    0.05894    0.06650 =
         0.06054    0.01965    0.02057    0.01996
P2    6    0.892833    0.746023    0.060534    11.00000    0.09516    0.06761 =
         0.06438    0.00426   -0.00842   -0.04708
CU1   7    0.773770    0.422099    0.160084    11.00000    0.03789    0.04311 =
         0.03337   -0.00703    0.00531   -0.00654
CU2   7    0.516960    0.355716    0.998891    11.00000    0.03839    0.03018 =
         0.05162   -0.01134   -0.00117   -0.00150
CL95  8    0.869721    0.227728    0.271974    11.00000    0.09552    0.10229 =
         0.14967   -0.02088   -0.04655    0.03668
CL96  8    0.971351    0.331308    0.220345    11.00000    0.10908    0.23991 =
         0.22350   -0.13007    0.06869   -0.01649
CL97  8    1.052881    0.166984    0.063922    11.00000    0.08458    0.11585 =
         0.07072   -0.01413    0.01885   -0.01583
CL98  8    1.118569    0.204210    0.161842    11.00000    0.12257    0.11314 =
         0.11441   -0.02974   -0.00884    0.00772
CL99  8    0.912039    0.183679    0.120087    11.00000    0.10284    0.12198 =
         0.09278    0.00872    0.01776    0.06552
HKLF    4

REM  iBipyCuPF6 in P2(1)/c
REM R1 =  0.1095 for    9992 Fo > 4sig(Fo)  and  0.1628 for all   16433 data
REM    957 parameters refined using      3 restraints

END

WGHT      0.1969     26.6811

REM Highest difference peak  2.927,  deepest hole -1.731,  1-sigma level  0.154
Q1    1   0.4958  0.3474  1.0250  11.00000  0.05    2.93
Q2    1   0.9913  0.7015  0.0333  11.00000  0.05    2.12
Q3    1   0.9079  0.7426  0.0335  11.00000  0.05    1.62
Q4    1   0.6631  0.7187  0.2542  11.00000  0.05    1.61
Q5    1   0.9386  0.1937  0.0881  11.00000  0.05    1.48
Q6    1   1.0865  0.3251  0.2745  11.00000  0.05    1.29
Q7    1   1.2694  0.5451  0.2948  11.00000  0.05    1.26
Q8    1   0.8989  0.6505  0.0659  11.00000  0.05    1.20
Q9    1   0.8186  0.7456  0.0691  11.00000  0.05    1.19
Q10   1   0.7361  0.6958  0.2839  11.00000  0.05    1.05
Q11   1   1.1583  0.5648  0.2918  11.00000  0.05    0.84
Q12   1   0.6719  0.6461  0.2030  11.00000  0.05    0.84
Q13   1   0.8281  0.4213  0.1653  11.00000  0.05    0.84
Q14   1   0.6176  0.7824  0.2698  11.00000  0.05    0.83
Q15   1   1.0243  0.3179  0.2405  11.00000  0.05    0.81
Q16   1   0.9510  0.2859  0.2089  11.00000  0.05    0.80
Q17   1   0.7724  0.3802  0.1658  11.00000  0.05    0.79
Q18   1   1.1161  0.2241  0.1239  11.00000  0.05    0.77
Q19   1   1.2447  0.4271  0.2486  11.00000  0.05    0.76
Q20   1   0.5788  0.4433  1.0238  11.00000  0.05    0.76
;
_shelx_res_checksum              83898

_shelx_hkl_file                  
;
   0   0   4   22.08    1.45
   0   0  -4   24.74    1.88
   0   0  -4   26.70    1.43
   0   0   4   21.86    1.25
   0   0  -4   22.80    1.64
   0   0   4   23.98    1.56
   0   0   5    0.25    0.60
   0   0  -5    0.25    0.64
   0   0  -5    0.29    0.75
   0   0   5    0.05    0.60
   0   0  -5    0.31    1.16
   0   0  -5    0.17    0.75
   0   0   5   -0.06    0.60
   0   0   6   81.43    2.55
   0   0  -6   78.31    2.51
   0   0   6   83.26    2.62
   0   0  -6   81.03    2.67
   0   0  -6   72.28    2.73
   0   0   6   75.79    2.43
   0   0   7    0.28    0.54
   0   0  -7   -0.04    0.56
   0   0   7   -0.24    0.65
   0   0  -7   -0.35    1.03
   0   0  -7   -0.03    0.69
   0   0   7   -0.02    0.49
   0   0   8   15.68    0.91
   0   0  -8   16.25    1.04
   0   0   8   16.60    0.91
   0   0  -8   17.74    1.34
   0   0  -8   16.96    1.15
   0   0   8   18.06    1.02
   0   0   9    0.19    0.64
   0   0  -9   -0.04    0.57
   0   0   9   -0.07    0.62
   0   0  -9   -0.37    0.97
   0   0  -9    0.69    0.90
   0   0   9   -0.29    0.48
   0   0  10    2.67    0.61
   0   0 -10    2.42    0.64
   0   0  10    2.26    0.68
   0   0 -10    1.81    0.78
   0   0 -10    1.75    0.81
   0   0  10    2.41    0.52
   0   0  11   -0.40    0.53
   0   0 -11   -0.15    0.52
   0   0  11    0.01    0.61
   0   0 -11    0.09    1.00
   0   0 -11   -0.62    0.76
   0   0  11    0.04    0.50
   0   0  12   74.25    2.22
   0   0 -12   70.17    3.03
   0   0 -12   80.16    2.57
   0   0 -12   74.95    2.49
   0   0  12   75.53    2.34
   0   0  13   -0.06    0.54
   0   0 -13   -0.52    0.54
   0   0 -13   -0.40    0.97
   0   0 -13   -0.35    0.77
   0   0  13   -0.08    0.41
   0   0  14   24.56    1.49
   0   0 -14   18.89    1.38
   0   0 -14   22.14    1.54
   0   0 -14   21.15    1.58
   0   0  14   17.94    1.22
   0   0  15    0.09    0.49
   0   0 -15    0.67    0.68
   0   0 -15   -0.06    0.45
   0   0 -15   -0.09    0.75
   0   0  15   -0.21    0.39
   0   0  16   11.50    1.06
   0   0 -16   11.19    1.31
   0   0 -16   11.44    0.93
   0   0 -16   10.09    1.20
   0   0  16   10.62    0.90
   0   0  17   -0.11    0.38
   0   0 -17    0.29    0.90
   0   0 -17    0.09    0.42
   0   0 -17    0.23    0.57
   0   0  17    0.04    0.39
   0   0 -18  172.75    2.94
   0   0 -18  176.06    3.57
   0   0  19    0.27    0.52
   0   0 -19   -0.07    0.68
   0   0 -19    0.06    0.31
   0   0 -19   -0.46    0.73
   0   0  19    0.00    0.26
   0   0  20    6.80    0.79
   0   0 -20    9.59    1.22
   0   0 -20    5.87    0.61
   0   0 -20    7.60    1.07
   0   0  21    0.00    0.50
   0   0 -21   -0.40    0.95
   0   0 -21   -0.08    0.32
   0   0 -21    0.11    0.71
   0   0  22    9.27    0.98
   0   0 -22   10.00    1.34
   0   0 -22    9.24    0.93
   0   0 -22   10.00    1.28
   0   0  23    0.24    0.50
   0   0 -23    0.41    0.67
   0   0 -23    0.32    0.45
   0   0 -23   -0.17    0.72
   0   0  24    9.13    0.91
   0   0 -24   10.54    1.18
   0   0 -24    8.09    1.07
   0   0  25   -0.10    0.44
   0   0 -25    0.44    0.70
   0   0 -25   -0.22    0.67
   0   0  26   20.66    1.46
   0   0 -26   23.54    1.83
   0   0 -26   18.08    1.44
   0   0  27   -0.35    0.34
   0   0 -27    1.39    0.95
   0   0 -27    0.34    0.52
   0   0  28    3.67    0.60
   0   0 -28    3.27    0.83
   0   0 -28    3.62    0.79
   0   0  29    0.02    0.41
   0   0 -29    0.74    0.73
   0   0 -29    0.12    0.56
   0   0 -30   17.10    5.34
   0   0 -31    0.31    0.90
   0   0 -32    3.33    1.20
   0   0 -33    1.80    0.93
   0   0 -34    1.65    0.74
   0   0 -35    0.66    0.69
   0   0 -36    2.27    0.82
   0   1   3    0.00    0.17
   0  -1   3   -0.01    0.49
   0   1  -3    0.61    0.57
   0   1   3   -0.42    0.53
   0  -1  -3    0.83    0.93
   0  -1  -3    0.98    0.73
   0   1   3   -0.33    0.44
   0   1   3    0.00    0.28
   0   1  -3    0.75    0.66
   0  -1   3   -0.12    0.35
   0   1   4   10.35    0.80
   0  -1   4   10.89    0.82
   0   1  -4   10.91    0.95
   0  -1  -4   10.96    0.87
   0   1   4   10.76    0.76
   0  -1  -4   12.73    1.04
   0   1   4   10.51    1.00
   0   1   4   10.59    0.61
   0   1  -4   11.98    0.93
   0   1   4   12.07    0.85
   0  -1   4   11.55    0.85
   0   1   5   13.38    0.95
   0  -1  -5   13.27    1.00
   0  -1   5   13.55    0.91
   0   1  -5   13.51    0.94
   0  -1  -5   14.77    0.95
   0   1   5   14.41    0.88
   0  -1  -5   13.71    1.28
   0   1   5   13.51    1.06
   0  -1  -5   13.73    0.74
   0   1  -5   14.62    1.05
   0   1   5   15.30    1.20
   0  -1   5   13.58    0.86
   0   1   6  176.66    4.12
   0  -1   6  168.48    3.02
   0  -1  -6  177.55    4.16
   0   1  -6  163.83    3.13
   0  -1  -6  177.05    2.88
   0   1   6  177.95    3.11
   0  -1  -6  174.75    3.17
   0   1   6  169.43    3.29
   0  -1  -6  171.10    2.42
   0  -1  -6  158.51    3.72
   0   1  -6  164.03    2.97
   0   1   6  178.84    3.68
   0  -1   6  160.23    3.10
   0   1   7  130.42    3.53
   0  -1   7  127.14    3.36
   0  -1  -7  128.71    3.54
   0   1  -7  120.98    3.33
   0  -1   7  132.01    3.53
   0  -1  -7  134.72    3.47
   0   1   7  129.85    3.50
   0  -1  -7  134.35    3.67
   0   1   7  125.30    3.67
   0  -1  -7  129.40    3.11
   0  -1  -7  119.76    3.65
   0   1  -7  121.83    3.40
   0   1   7  126.24    3.44
   0  -1   7  128.10    3.42
   0   1   8   56.42    2.20
   0  -1   8   55.44    2.14
   0  -1  -8   57.32    2.36
   0   1  -8   54.02    2.22
   0  -1   8   58.67    2.42
   0  -1  -8   48.10    1.90
   0   1   8   52.42    2.01
   0  -1  -8   56.01    2.36
   0  -1  -8   55.06    1.90
   0  -1  -8   52.49    2.29
   0   1  -8   53.36    2.22
   0   1   8   57.26    2.20
   0  -1   8   54.49    2.15
   0   1   9    1.14    0.52
   0  -1   9    1.23    0.65
   0  -1  -9    0.96    0.62
   0   1  -9    1.48    0.65
   0  -1   9    1.29    0.73
   0  -1  -9    1.23    0.77
   0   1   9    0.64    0.55
   0  -1  -9    1.25    0.96
   0  -1  -9    1.11    0.48
   0  -1  -9    1.65    0.88
   0   1  -9    0.86    0.81
   0  -1   9    0.93    0.55
   0   1   9    1.05    0.49
   0   1  10   17.93    1.03
   0  -1  10   15.21    0.94
   0  -1 -10   15.72    0.93
   0   1 -10   15.66    1.00
   0  -1 -10   16.29    1.07
   0  -1  10   15.03    1.00
   0   1  10   14.51    0.81
   0  -1 -10   16.64    1.27
   0  -1 -10   15.15    0.75
   0  -1 -10   15.25    1.20
   0   1 -10   14.89    1.12
   0  -1  10   14.79    0.84
   0   1  10   14.12    0.77
   0   1  11   26.70    1.61
   0  -1  11   27.02    1.60
   0   1 -11   24.49    1.57
   0  -1 -11   24.13    1.57
   0  -1 -11   26.46    1.65
   0  -1  11   23.95    1.47
   0   1  11   25.57    1.51
   0  -1 -11   27.29    1.84
   0   1 -11   28.05    1.96
   0  -1 -11   26.04    1.41
   0  -1 -11   22.64    1.60
   0   1 -11   24.32    1.67
   0  -1  11   24.57    1.54
   0   1  11   25.20    1.50
   0   1  12    5.57    0.64
   0  -1  12    5.42    0.72
   0  -1 -12    4.67    0.68
   0   1 -12    5.65    0.77
   0  -1 -12    5.28    0.69
   0   1  12    5.16    0.70
   0  -1 -12    5.44    0.82
   0   1 -12    7.10    1.18
   0  -1 -12    5.06    0.47
   0  -1 -12    5.29    0.88
   0   1 -12    5.98    0.97
   0  -1  12    6.03    0.62
   0   1  12    6.32    0.57
   0   1  13  143.86    3.56
   0  -1  13  142.93    3.44
   0   1 -13  121.42    3.37
   0  -1 -13  128.96    3.61
   0  -1 -13  140.60    3.56
   0   1 -13  144.28    3.69
   0  -1 -13  138.25    3.06
   0  -1 -13  123.28    3.68
   0   1 -13  132.86    3.52
   0  -1  13  122.66    3.27
   0   1  13  122.66    3.06
   0   1  14    2.06    0.53
   0  -1  14    1.61    0.60
   0   1 -14    1.34    0.63
   0  -1 -14    2.18    0.97
   0   1 -14    0.84    0.73
   0  -1 -14    1.62    0.47
   0  -1 -14    1.89    0.72
   0   1 -14    1.09    0.63
   0  -1  14    1.78    0.38
   0   1  14    2.20    0.44
   0   1  15    4.84    0.63
   0  -1  15    4.91    0.72
   0   1 -15    3.53    0.55
   0  -1 -15    5.03    0.81
   0   1 -15    5.31    0.87
   0  -1 -15    5.34    0.60
   0  -1 -15    4.86    0.84
   0   1 -15    5.66    0.99
   0  -1  15    4.07    0.52
   0   1  15    4.84    0.55
   0   1  16    2.45    0.42
   0  -1  16    3.54    0.53
   0  -1 -16    3.38    0.92
   0   1 -16    3.46    0.80
   0  -1 -16    3.47    0.43
   0  -1 -16    3.40    0.79
   0   1 -16    3.43    0.87
   0  -1  16    3.35    0.52
   0   1  16    3.61    0.47
   0   1  17    0.22    0.41
   0  -1  17    0.14    0.56
   0  -1 -17    0.26    0.65
   0   1 -17   -0.73    0.69
   0  -1 -17    0.34    0.45
   0  -1 -17    0.11    0.68
   0   1 -17    0.18    0.77
   0   1  17   -0.07    0.34
   0   1  18    1.99    0.50
   0  -1  18    1.18    0.46
   0  -1 -18    1.25    0.74
   0   1 -18    0.74    0.70
   0  -1 -18    0.88    0.46
   0  -1 -18    0.96    0.67
   0   1 -18    0.42    0.85
   0   1  18    0.96    0.36
   0   1  19   20.25    1.20
   0  -1  19   23.76    1.41
   0  -1 -19   20.55    1.51
   0   1 -19   16.74    1.43
   0  -1 -19   22.38    1.16
   0  -1 -19   19.11    1.39
   0   1 -19   18.48    1.34
   0   1  19   16.14    1.22
   0   1  20    2.71    0.50
   0  -1  20    3.58    0.56
   0  -1 -20    3.20    0.76
   0   1 -20    4.51    1.01
   0   1 -20    3.79    0.52
   0  -1 -20    2.92    0.76
   0   1 -20    3.66    0.97
   0   1  20    2.15    0.41
   0   1  21    1.94    0.49
   0  -1  21    2.10    0.60
   0  -1 -21    2.44    0.73
   0   1 -21    2.94    1.02
   0   1 -21    1.82    0.38
   0  -1 -21    1.71    0.68
   0   1 -21    1.45    0.66
   0   1  21    1.04    0.28
   0   1  22    4.61    0.59
   0  -1  22    7.12    0.85
   0  -1 -22    6.73    1.14
   0   1 -22    6.47    1.17
   0   1 -22    5.39    0.69
   0  -1 -22    6.42    0.97
   0   1 -22    5.13    1.06
   0   1  22    4.08    0.49
   0   1  23    0.50    0.44
   0  -1  23    0.32    0.52
   0  -1 -23    0.96    0.69
   0   1 -23    1.45    0.95
   0   1 -23    0.64    0.34
   0  -1 -23    0.37    0.60
   0   1 -23    0.69    0.81
   0   1  24   11.32    0.84
   0  -1  24   12.80    0.97
   0  -1 -24   11.47    1.07
   0   1 -24   13.73    1.31
   0   1 -24   11.87    0.83
   0  -1 -24    9.92    1.11
   0   1 -24   10.97    1.09
   0   1  25    5.50    0.82
   0  -1  25    4.73    0.68
   0  -1 -25    5.33    1.20
   0   1 -25    5.84    1.04
   0   1 -25    5.93    0.84
   0  -1 -25    3.11    0.60
   0   1 -25    4.59    0.81
   0   1  26    1.01    0.34
   0  -1  26    0.91    0.41
   0  -1 -26    1.80    0.74
   0   1 -26    1.65    0.75
   0   1 -26    1.41    0.39
   0  -1 -26    0.80    0.60
   0   1 -26    2.37    0.90
   0   1  27    4.24    0.56
   0  -1  27    5.26    0.68
   0  -1 -27    3.81    0.83
   0   1 -27    4.05    0.86
   0  -1 -27    3.41    0.64
   0   1 -27    3.69    0.74
   0   1  28   -0.20    0.37
   0  -1  28    0.00    0.35
   0  -1 -28    1.16    0.91
   0   1 -28    0.21    0.70
   0  -1 -28    0.31    0.45
   0   1 -28    0.75    0.80
   0  -1  29    0.81    0.47
   0  -1 -29    0.48    0.89
   0   1 -29   -0.05    0.73
   0   1 -29    0.22    0.54
   0  -1  30    6.57    0.80
   0  -1 -30    6.59    1.00
   0   1 -30    5.93    1.14
   0   1 -30    5.72    0.91
   0  -1 -31    6.27    0.91
   0   1 -31    7.28    1.27
   0  -1 -32    1.09    0.70
   0   1 -32   -1.03    0.99
   0  -1 -33   -0.68    0.85
   0   1 -33    0.22    0.88
   0  -1 -34   -0.63    0.87
   0   1 -34   -0.55    0.69
   0  -1 -35   -0.03    0.67
   0   1 -35   -0.27    0.68
   0  -1 -36    0.77    0.77
   0   1 -36   -0.58    0.67
   0   2   0   -0.09    0.42
   0   2   0   -0.27    0.42
   0   2  -1    4.49    0.74
   0  -2   2    5.52    0.76
   0   2  -2    5.26    0.80
   0  -2  -2    5.20    0.65
   0   2  -2    4.90    0.71
   0  -2   2    4.92    0.68
   0   2   2    2.46    0.59
   0  -2   3    7.78    0.83
   0   2  -3    7.19    0.90
   0  -2  -3    8.24    0.66
   0   2   3    7.85    0.58
   0   2   3    7.94    0.76
   0   2  -3    8.41    0.99
   0  -2   3    7.66    0.72
   0   2   3    7.42    0.65
   0  -2   4   20.91    1.26
   0   2  -4   21.46    1.29
   0  -2  -4   24.42    1.26
   0   2   4   22.80    1.12
   0  -2  -4   23.39    1.41
   0   2   4   22.90    1.32
   0   2  -4   22.21    1.35
   0  -2   4   22.04    1.21
   0   2   5    0.44    0.26
   0  -2   5    0.27    0.73
   0   2  -5    0.52    0.71
   0  -2  -5    0.76    0.57
   0   2   5    0.60    0.45
   0  -2  -5    0.72    0.76
   0   2   5    0.43    0.64
   0   2  -5    0.72    0.80
   0  -2   5    0.19    0.60
   0   2   6  843.20    7.84
   0   2   6  862.04    8.19
   0   2   6  831.00    8.65
   0   2  -6  831.90    8.34
   0  -2   6  840.93    8.37
   0   2   6  857.16    9.25
   0   2   7   20.80    1.13
   0  -2   7   23.08    1.25
   0   2  -7   21.64    1.30
   0  -2  -7   22.90    1.26
   0   2   7   23.11    1.18
   0  -2  -7   23.10    1.47
   0   2   7   22.21    1.37
   0   2   7   20.58    1.16
   0   2  -7   22.93    1.44
   0  -2   7   23.67    1.65
   0   2   7   24.61    1.43
   0   2   8   59.84    2.33
   0  -2   8   59.48    2.28
   0  -2  -8   60.81    2.65
   0   2  -8   52.71    2.21
   0  -2  -8   50.16    1.90
   0   2   8   55.64    2.18
   0  -2  -8   58.39    2.38
   0   2   8   56.87    2.35
   0   2   8   51.98    1.84
   0  -2  -8   56.95    2.68
   0   2  -8   58.95    2.36
   0  -2   8   56.50    2.14
   0   2   8   63.54    2.50
   0   2   9    0.79    0.40
   0  -2   9    1.37    0.53
   0  -2  -9    1.32    0.93
   0   2  -9    0.65    0.68
   0  -2  -9    1.01    0.63
   0   2   9    0.99    0.47
   0  -2  -9    0.48    0.89
   0   2   9    0.65    0.70
   0  -2  -9    1.04    1.19
   0   2  -9    1.34    0.83
   0  -2   9    0.75    0.56
   0   2   9    0.83    0.69
   0   2  10   70.15    2.53
   0  -2  10   77.12    2.32
   0  -2 -10   69.67    2.94
   0   2 -10   68.80    2.79
   0  -2  10   76.80    2.63
   0  -2 -10   72.66    1.68
   0   2  10   69.56    2.55
   0  -2 -10   78.25    2.53
   0   2  10   72.86    2.19
   0  -2 -10   68.43    2.75
   0   2 -10   68.43    2.67
   0  -2  10   70.88    2.72
   0   2  10   71.88    2.55
   0   2  11   26.85    1.59
   0  -2  11   29.08    1.69
   0   2 -11   25.03    1.56
   0  -2 -11   26.23    1.74
   0  -2 -11   27.02    1.61
   0   2  11   26.75    1.66
   0  -2 -11   27.18    1.68
   0  -2 -11   24.75    1.69
   0   2 -11   26.65    1.77
   0  -2  11   26.70    1.63
   0   2  11   26.87    1.52
   0   2  12    9.01    0.77
   0  -2  12    9.37    0.95
   0   2 -12    7.82    0.72
   0  -2 -12    7.07    0.72
   0  -2 -12    9.38    0.94
   0   2  12    8.91    0.74
   0  -2 -12    8.99    0.95
   0  -2 -12    7.86    0.80
   0   2 -12    9.67    1.11
   0  -2  12    9.50    0.85
   0   2  12    9.44    0.75
   0   2  13    5.56    0.53
   0  -2  13    7.27    0.80
   0   2 -13    4.56    0.72
   0  -2 -13    6.32    0.67
   0  -2 -13    6.41    0.81
   0  -2 -13    6.17    0.86
   0   2 -13    8.09    1.00
   0  -2  13    7.70    0.68
   0   2  13    7.23    0.59
   0   2  14    0.48    0.42
   0  -2  14    0.06    0.44
   0   2 -14    0.58    0.58
   0  -2 -14    0.16    0.67
   0  -2 -14    0.37    0.62
   0   2 -14    0.42    0.74
   0  -2 -14    0.31    0.55
   0   2 -14   -0.32    0.85
   0  -2  14    0.53    0.46
   0   2  14    0.35    0.30
   0  -2  15    1.29    0.64
   0  -2 -15    0.83    0.51
   0  -2 -15    0.55    0.64
   0   2 -15    0.30    1.02
   0  -2 -15    0.69    0.58
   0   2 -15    0.31    0.62
   0   2  15    0.48    0.30
   0   2  16    0.41    0.36
   0  -2  16    0.55    0.44
   0  -2 -16    0.71    0.62
   0   2 -16   -0.24    0.97
   0  -2 -16    0.61    0.64
   0   2 -16    0.83    0.82
   0   2  16    0.72    0.31
   0   2  17    3.47    0.48
   0  -2  17    3.83    0.70
   0  -2 -17    3.25    0.90
   0   2 -17    4.94    1.05
   0  -2 -17    1.87    0.57
   0   2 -17    3.20    0.94
   0   2  17    2.08    0.37
   0   2  18   14.52    1.15
   0  -2  18   16.08    1.17
   0  -2 -18   14.06    1.16
   0   2 -18   13.09    1.33
   0  -2 -18   10.83    1.13
   0   2 -18   14.26    1.22
   0   2  18   11.92    1.06
   0   2  19   12.98    1.16
   0  -2  19   11.95    1.08
   0  -2 -19   13.58    1.34
   0   2 -19   12.26    1.30
   0  -2 -19   11.77    1.18
   0   2 -19   12.05    1.37
   0   2  19    8.85    0.83
   0   2  20    8.97    0.88
   0  -2  20    9.28    1.02
   0  -2 -20    6.86    1.07
   0   2 -20    9.40    1.11
   0  -2 -20    7.42    0.89
   0   2 -20    8.32    2.12
   0   2  20    5.82    0.64
   0   2  21   20.64    1.43
   0  -2  21   22.51    1.46
   0  -2 -21   23.30    1.62
   0   2 -21   21.40    1.58
   0  -2 -21   19.88    1.49
   0   2 -21   17.32    1.42
   0   2  21   16.09    1.16
   0   2  22    5.65    0.66
   0  -2  22    7.13    0.95
   0  -2 -22    5.87    0.91
   0   2 -22    5.84    0.94
   0  -2 -22    4.04    0.65
   0   2 -22    6.16    1.12
   0   2  22    3.78    0.45
   0   2  23    0.78    0.40
   0  -2  23    0.70    0.47
   0  -2 -23    1.24    0.70
   0   2 -23    0.84    0.72
   0   2 -23    0.15    0.49
   0  -2 -23    0.48    0.43
   0   2 -23    1.25    0.69
   0   2  24    3.80    0.51
   0  -2  24    3.87    0.71
   0  -2 -24    4.29    0.78
   0   2 -24    4.44    1.41
   0   2 -24    4.46    0.46
   0  -2 -24    3.50    0.58
   0   2 -24    4.49    1.02
   0   2  25    0.79    0.36
   0  -2  25    0.93    0.46
   0  -2 -25    1.57    0.96
   0   2 -25    2.79    0.78
   0   2 -25    0.87    0.48
   0  -2 -25    1.22    0.43
   0   2 -25    0.87    0.68
   0   2  26    1.45    0.39
   0  -2  26    1.63    0.62
   0  -2 -26    1.99    0.73
   0   2 -26    1.69    0.77
   0   2 -26    1.30    0.37
   0  -2 -26    0.87    0.39
   0   2 -26    1.73    0.88
   0   2  27    0.07    0.38
   0  -2  27    0.01    0.41
   0  -2 -27    0.31    0.69
   0   2 -27   -0.86    0.72
   0   2 -27   -0.42    0.46
   0  -2 -27    0.27    0.40
   0   2 -27   -0.32    0.64
   0  -2  28   -0.10    0.51
   0  -2 -28   -1.49    0.86
   0   2 -28   -0.29    0.73
   0   2 -28    0.36    0.35
   0   2 -28    0.62    0.88
   0  -2  29    5.66    0.75
   0  -2 -29    5.12    0.89
   0   2 -29    4.37    0.88
   0   2 -29    6.92    0.76
   0   2 -29    4.52    0.81
   0  -2  30    2.39    0.56
   0  -2 -30    3.12    0.79
   0   2 -30    3.24    0.99
   0   2 -30    1.90    0.93
   0  -2  31   -0.60    0.46
   0  -2 -31   -0.63    0.97
   0   2 -31   -1.57    0.91
   0   2 -31   -0.15    0.56
   0  -2 -32    3.09    0.85
   0   2 -32    3.28    1.16
   0  -2 -33    0.17    0.69
   0   2 -33   -0.93    1.02
   0  -2 -34   -0.96    0.81
   0   2 -34    0.51    0.90
   0  -2 -35    3.70    0.97
   0   2 -35    1.74    0.97
   0  -2 -36    0.32    0.68
   0   2 -36   -1.77    0.86
   0  -3   0    0.12    0.64
   0   3   0    0.04    0.64
   0   3   0    0.18    0.79
   0  -3   0    0.39    0.62
   0  -3   1   45.76    1.96
   0  -3  -1   43.59    1.91
   0   3  -1   39.82    1.49
   0  -3  -1   46.36    1.73
   0   3   1   47.52    2.04
   0   3  -1   48.59    2.04
   0   3   1   49.00    2.03
   0  -3   1   44.91    1.80
   0  -3  -1   44.34    1.75
   0  -3   2  177.75    3.11
   0  -3  -2  179.14    3.18
   0   3  -2  174.18    3.40
   0  -3  -2  180.47    2.46
   0   3   2  192.74    2.88
   0   3   2  191.06    3.42
   0  -3   2  173.04    2.88
   0  -3  -2  182.81    3.07
   0  -3   3    4.32    0.97
   0   3  -3    3.91    0.81
   0  -3  -3    4.48    0.52
   0   3   3    4.40    0.46
   0   3  -3    4.39    0.87
   0   3   3    4.95    1.08
   0  -3   3    3.79    0.68
   0  -3  -3    4.42    0.86
   0  -3   4   75.85    2.32
   0  -3  -4   81.26    2.20
   0   3   4   79.10    2.14
   0   3   4   77.35    2.42
   0   3  -4   81.59    2.48
   0   3   4   85.25    2.82
   0  -3   4   78.23    2.43
   0  -3  -4   83.38    2.60
   0  -3   5  564.29    6.26
   0   3  -5  524.74    6.20
   0   3   5  527.10    5.35
   0   3   5  546.95    6.71
   0   3   5  552.17    6.80
   0  -3   5  535.73    6.19
   0  -3   6   25.46    1.44
   0   3  -6   26.26    1.47
   0  -3  -6   26.28    1.29
   0   3   6   26.62    1.23
   0  -3  -6   27.52    1.46
   0   3   6   26.97    1.54
   0   3  -6   26.36    1.54
   0  -3   6   27.08    1.37
   0  -3   7   -0.14    0.76
   0   3  -7    0.41    0.71
   0  -3  -7   -0.09    0.65
   0   3   7   -0.07    0.41
   0  -3  -7    0.24    0.75
   0   3   7    0.07    0.65
   0   3  -7    0.25    0.87
   0  -3   7   -0.02    0.41
   0  -3   8    6.03    0.71
   0   3  -8    5.59    0.79
   0  -3  -8    5.89    0.74
   0   3   8    6.39    0.58
   0  -3  -8    6.95    0.92
   0   3   8    5.37    0.81
   0   3   8    6.23    0.54
   0   3  -8    5.92    0.95
   0  -3   8    5.82    0.71
   0   3   9   74.81    2.62
   0   3  -9   70.93    2.72
   0  -3  -9   74.15    2.35
   0   3   9   74.44    2.28
   0  -3  -9   76.98    2.38
   0   3   9   70.54    2.73
   0   3   9   68.16    2.25
   0   3  -9   78.95    2.50
   0   3  10    1.60    0.42
   0  -3  10    1.97    0.85
   0   3 -10    1.84    0.70
   0  -3 -10    2.40    0.49
   0   3  10    1.67    0.48
   0  -3 -10    1.68    0.83
   0   3  10    1.48    0.52
   0   3  10    1.20    0.39
   0   3 -10    1.46    0.63
   0  -3  10    1.47    0.54
   0   3  10    1.90    0.44
   0   3  11   34.02    1.67
   0  -3  11   26.48    1.57
   0   3 -11   24.06    1.50
   0  -3 -11   27.41    1.64
   0   3  11   29.04    1.63
   0  -3 -11   31.32    1.69
   0   3  11   28.69    1.83
   0   3 -11   29.24    1.38
   0  -3  11   27.88    1.68
   0   3  11   31.77    1.46
   0   3  12   19.91    0.92
   0  -3  12   20.63    1.39
   0  -3 -12   18.59    1.31
   0   3  12   17.12    1.18
   0  -3 -12   19.19    1.48
   0   3  12   16.78    1.40
   0   3 -12   17.34    1.46
   0   3  12   19.23    1.32
   0   3  13   54.13    2.31
   0  -3  13   56.90    2.34
   0  -3 -13   51.58    2.14
   0   3  13   44.03    1.89
   0  -3 -13   52.49    2.32
   0   3 -13   52.72    2.39
   0   3  13   50.43    2.08
   0   3  14    4.50    0.52
   0  -3  14    4.34    0.60
   0  -3 -14    5.13    0.76
   0  -3 -14    3.91    0.89
   0  -3 -14    3.50    0.62
   0   3 -14    4.67    0.79
   0   3  14    4.23    0.42
   0   3  15    5.25    0.58
   0  -3  15    5.24    0.77
   0  -3 -15    4.48    0.60
   0  -3 -15    5.37    0.76
   0  -3 -15    5.08    0.62
   0   3 -15    5.59    0.81
   0   3  15    4.96    0.49
   0   3  16    0.47    0.33
   0  -3  16   -0.20    0.59
   0  -3 -16    0.61    0.49
   0  -3 -16    0.66    0.36
   0   3 -16    0.43    0.88
   0   3  16    0.32    0.25
   0   3  17   27.47    1.11
   0  -3  17   28.64    1.50
   0  -3 -17   31.06    1.66
   0  -3 -17   29.08    1.62
   0   3 -17   29.07    1.80
   0  -3 -17   25.79    1.63
   0   3 -17   32.15    1.89
   0   3  17   23.04    1.36
   0   3  18   14.35    1.03
   0  -3  18   18.35    1.30
   0  -3 -18   15.67    1.21
   0   3 -18   16.62    1.33
   0  -3 -18   12.43    1.18
   0   3 -18   15.67    1.28
   0   3  18   12.27    1.10
   0   3  19    0.70    0.31
   0  -3  19    0.43    0.47
   0  -3 -19    0.90    0.88
   0   3 -19    1.24    0.74
   0  -3 -19    0.32    0.37
   0   3 -19    0.95    0.96
   0   3  19    0.68    0.28
   0   3  20   35.92    1.69
   0  -3  20   39.33    1.77
   0  -3 -20   38.05    1.84
   0   3 -20   38.37    1.97
   0  -3 -20   31.06    1.74
   0   3 -20   36.36    1.94
   0   3  21    6.96    0.82
   0  -3  21    6.82    0.94
   0  -3 -21    7.39    1.00
   0   3 -21    5.28    1.24
   0  -3 -21    5.32    0.77
   0   3 -21    6.05    0.99
   0   3  21    4.50    0.56
   0   3  22    0.38    0.32
   0  -3  22    0.44    0.49
   0  -3 -22    0.20    0.82
   0   3 -22   -0.36    0.97
   0  -3 -22    0.65    0.37
   0   3 -22    0.00    0.98
   0   3  22    0.35    0.28
   0   3  23    3.47    0.44
   0  -3  23    4.08    0.80
   0  -3 -23    3.96    0.75
   0   3 -23    3.44    1.02
   0  -3 -23    3.66    0.46
   0   3 -23    2.82    0.78
   0   3  24   12.41    0.96
   0  -3  24   12.78    0.99
   0  -3 -24   13.59    1.14
   0   3 -24    8.92    1.20
   0   3 -24   12.46    1.32
   0   3  25    0.56    0.33
   0  -3  25    0.70    0.64
   0  -3 -25    1.49    1.17
   0   3 -25    1.39    0.76
   0   3 -25    0.40    1.01
   0  -3  26    1.92    0.51
   0  -3 -26    2.68    0.74
   0   3 -26    3.49    0.84
   0   3 -26    3.59    0.48
   0   3 -26    2.76    0.80
   0  -3  27   -0.28    0.55
   0  -3 -27    0.71    0.86
   0   3 -27    0.61    0.74
   0   3 -27    0.35    0.33
   0   3 -27    0.62    0.96
   0  -3  28    0.85    0.46
   0  -3 -28    2.71    0.73
   0   3 -28    0.86    0.76
   0   3 -28    0.90    0.48
   0   3 -28    0.69    0.71
   0  -3  29    3.38    0.66
   0  -3 -29    4.54    0.98
   0   3 -29    1.77    0.83
   0   3 -29    3.92    0.72
   0   3 -29    2.94    1.03
   0  -3  30    5.47    1.12
   0  -3 -30    7.41    1.16
   0   3 -30    6.75    1.06
   0   3 -30    5.47    0.59
   0   3 -30    6.42    0.92
   0  -3  31   -0.56    0.56
   0  -3 -31    0.67    0.68
   0   3 -31   -0.42    0.74
   0   3 -31   -0.31    0.49
   0   3 -31   -1.11    0.77
   0  -3  32    0.04    0.56
   0  -3 -32   -1.14    0.84
   0   3 -32    2.01    0.82
   0   3 -32    0.04    0.63
   0  -3 -33   -0.59    0.82
   0   3 -33   -0.37    0.84
   0  -3 -34    0.10    0.66
   0   3 -34    1.22    0.77
   0  -3 -35    2.56    0.96
   0   3 -35    0.87    0.75
   0  -3 -36   -0.63    0.80
   0   3 -36   -0.16    0.87
   0   4   0  333.31    4.71
   0   4  -1  245.48    4.15
   0  -4  -1  269.23    3.39
   0   4  -1  264.60    4.17
   0   4   1  266.33    4.18
   0  -4   1  263.46    3.76
   0  -4  -1  244.76    3.50
   0  -4   2   35.71    1.83
   0  -4  -2   34.63    1.67
   0   4  -2   34.42    1.64
   0  -4  -2   38.69    1.51
   0   4   2   39.45    1.39
   0   4   2   38.44    1.81
   0   4  -2   39.57    1.47
   0  -4   2   35.84    1.63
   0  -4  -2   36.40    1.74
   0  -4   3    0.52    0.80
   0  -4  -3    1.10    0.65
   0   4  -3    1.29    0.75
   0  -4  -3    1.39    0.36
   0   4   3    1.13    0.70
   0   4  -3    0.85    0.86
   0   4   3    1.58    0.74
   0  -4   3    1.85    0.63
   0  -4  -3    1.94    0.54
   0  -4   4    7.84    0.95
   0  -4  -4    7.75    1.39
   0   4  -4    7.84    0.91
   0  -4  -4    8.14    0.60
   0   4   4    7.67    0.71
   0   4  -4    7.28    0.99
   0   4   4    7.63    1.01
   0  -4   4    6.15    0.76
   0  -4  -4    7.26    0.59
   0  -4   5   49.85    2.04
   0  -4  -5   47.37    2.09
   0   4  -5   43.18    1.95
   0  -4  -5   50.82    1.85
   0   4   5   48.80    1.80
   0   4   5   47.14    1.96
   0   4  -5   43.02    1.93
   0   4   5   49.92    2.04
   0  -4   5   46.48    1.87
   0  -4  -5   48.73    1.80
   0  -4   6    7.23    0.91
   0  -4  -6    6.53    1.07
   0   4  -6    5.38    0.86
   0  -4  -6    6.44    0.64
   0   4   6    6.18    0.49
   0   4   6    5.85    0.84
   0   4   6    6.36    1.03
   0   4  -6    5.67    0.95
   0  -4   6    6.18    0.74
   0  -4  -6    6.89    0.62
   0  -4   7   86.92    2.67
   0   4  -7   86.45    2.81
   0  -4  -7   91.77    2.50
   0   4   7   96.36    2.56
   0   4   7   91.81    2.92
   0   4   7   98.07    3.42
   0   4  -7   95.81    2.90
   0  -4   7   84.01    2.46
   0  -4   8   37.88    1.80
   0   4  -8   34.22    1.70
   0  -4  -8   36.15    1.71
   0   4   8   38.33    1.62
   0  -4  -8   40.59    1.75
   0   4   8   35.78    1.81
   0   4  -8   36.77    1.82
   0  -4   8   36.16    1.73
   0  -4   9   29.50    1.55
   0   4  -9   22.90    1.48
   0  -4  -9   25.63    1.56
   0   4   9   27.18    1.50
   0  -4  -9   24.82    1.49
   0   4   9   26.82    1.73
   0   4  -9   27.02    1.77
   0  -4   9   21.67    1.33
   0  -4  10    1.36    0.78
   0  -4 -10    2.16    0.64
   0   4  10    2.01    0.35
   0  -4 -10    2.74    0.77
   0   4  10    1.38    0.66
   0   4 -10    1.87    0.93
   0  -4  11  115.87    3.08
   0  -4 -11  131.22    3.13
   0   4  11  123.86    3.11
   0  -4 -11  139.98    3.45
   0   4  11  122.23    3.51
   0   4 -11  135.54    3.46
   0  -4  12   96.26    2.60
   0  -4 -12   96.63    2.51
   0   4  12   89.38    2.43
   0  -4 -12  104.02    2.80
   0   4  12   89.50    3.01
   0   4 -12   97.10    2.79
   0  -4  13    0.58    0.73
   0  -4 -13    0.37    0.43
   0   4  13    0.11    0.41
   0  -4 -13    0.08    0.56
   0   4 -13    0.32    0.86
   0   4  14   13.56    1.39
   0  -4  14   17.82    1.35
   0  -4 -14   15.58    1.19
   0  -4 -14   18.65    1.45
   0   4 -14   15.83    1.30
   0   4  15   21.94    1.46
   0  -4  15   18.45    1.30
   0  -4 -15   20.14    1.41
   0  -4 -15   21.97    1.43
   0   4 -15   18.66    1.44
   0   4  16   37.28    2.02
   0  -4  16   36.35    1.82
   0  -4 -16   34.46    1.75
   0   4 -16   34.03    1.95
   0   4  17    3.53    0.40
   0  -4  17    4.23    0.79
   0  -4 -17    4.66    0.73
   0  -4 -17    4.61    0.70
   0   4 -17    5.79    1.09
   0   4  17    4.57    0.54
   0   4  18    0.22    0.29
   0  -4  18   -0.48    0.48
   0  -4 -18    0.70    0.49
   0  -4 -18   -0.12    0.55
   0   4 -18    0.11    0.87
   0   4  19    7.87    0.77
   0  -4  19    7.30    0.82
   0  -4 -19    7.61    0.93
   0  -4 -19    8.53    0.96
   0   4 -19    7.45    1.05
   0   4 -19    7.84    1.01
   0   4  19    7.24    0.83
   0   4  20   11.41    0.99
   0  -4  20   13.41    1.20
   0  -4 -20   14.11    1.23
   0   4 -20   12.83    1.27
   0   4 -20   12.97    1.39
   0   4  20    9.47    0.98
   0   4  21    0.48    0.28
   0  -4  21    0.50    0.50
   0  -4 -21    0.09    0.60
   0   4 -21    1.13    0.98
   0   4 -21    0.07    1.02
   0   4  21    0.26    0.23
   0   4  22    6.17    0.71
   0  -4  22    6.36    0.80
   0  -4 -22    7.04    0.93
   0   4 -22    5.97    1.24
   0   4 -22    5.74    0.99
   0   4  22    4.44    0.56
   0   4  23    0.00    0.24
   0  -4  23    0.61    0.72
   0  -4 -23    0.16    0.80
   0   4 -23    0.35    0.98
   0   4 -23   -0.17    0.73
   0   4  24    0.17    0.27
   0  -4  24   -0.13    0.52
   0  -4 -24   -1.34    0.81
   0   4 -24   -1.72    0.74
   0   4 -24    1.66    1.06
   0  -4  25    4.51    0.81
   0  -4 -25    5.11    0.92
   0   4 -25    4.64    0.89
   0   4 -25    5.12    1.03
   0  -4  26    4.22    0.76
   0  -4 -26    3.23    0.90
   0   4 -26    4.98    0.89
   0   4 -26    4.91    0.90
   0  -4  27    8.92    0.89
   0  -4 -27   10.06    1.06
   0   4 -27    9.92    1.35
   0   4 -27    7.94    1.21
   0  -4  28    0.61    0.62
   0  -4 -28    1.48    0.68
   0   4 -28    0.45    0.75
   0   4 -28    0.36    0.35
   0   4 -28   -0.02    0.76
   0  -4  29    5.04    0.73
   0  -4 -29    5.22    1.03
   0   4 -29    7.36    1.05
   0   4 -29    5.41    0.69
   0   4 -29    7.13    1.26
   0  -4  30    1.07    0.58
   0  -4 -30    0.07    0.66
   0   4 -30    2.58    0.80
   0   4 -30    0.14    0.41
   0   4 -30    0.21    0.70
   0  -4  31    1.86    0.50
   0  -4 -31    2.32    0.84
   0   4 -31    1.16    0.77
   0   4 -31    1.81    0.46
   0   4 -31    0.88    0.98
   0  -4  32    1.69    0.61
   0  -4 -32    1.89    0.90
   0   4 -32    0.96    0.80
   0   4 -32    1.17    0.71
   0  -4  33    3.00    0.68
   0  -4 -33    3.92    0.79
   0   4 -33    3.37    0.88
   0   4 -33    3.56    0.91
   0  -4 -34    1.10    0.84
   0   4 -34   -0.33    0.75
   0  -4 -35    1.18    0.70
   0   4 -35    1.38    0.74
   0  -5   0    0.32    0.74
   0  -5   0   -0.65    0.59
   0   5   0    0.07    0.53
   0  -5   0   -0.08    0.51
   0  -5   1  127.90    3.79
   0  -5  -1  142.23    3.92
   0  -5  -1  137.87    3.49
   0   5  -1  138.97    3.84
   0   5   1  146.66    3.88
   0  -5   1  123.07    3.27
   0  -5  -1  129.71    3.36
   0  -5   2   40.21    1.38
   0  -5  -2   42.08    1.95
   0   5  -2   36.56    1.80
   0  -5  -2   45.20    1.64
   0   5   2   44.13    1.94
   0   5  -2   45.26    1.97
   0   5   2   44.14    1.93
   0  -5   2   39.27    1.17
   0  -5  -2   41.69    1.76
   0  -5   3   48.43    1.98
   0  -5  -3   45.04    2.14
   0  -5  -3   45.06    1.63
   0   5   3   45.37    1.85
   0   5   3   46.34    2.06
   0   5  -3   45.96    2.01
   0  -5   3   43.31    1.79
   0  -5  -3   40.66    1.67
   0  -5   4   81.92    2.45
   0  -5  -4   79.78    2.79
   0   5  -4   71.87    2.87
   0  -5  -4   76.62    2.01
   0   5   4   80.97    2.25
   0   5  -4   75.78    2.35
   0   5   4   78.02    2.48
   0  -5   4   70.24    2.49
   0  -5  -4   78.03    2.30
   0  -5   5    4.25    0.86
   0  -5  -5    3.92    0.64
   0   5  -5    3.60    0.63
   0  -5  -5    4.34    0.53
   0   5   5    4.21    0.40
   0   5  -5    4.55    0.97
   0   5   5    4.04    0.66
   0  -5   5    3.62    0.51
   0  -5  -5    4.35    0.44
   0  -5   6   15.75    1.06
   0  -5  -6   13.84    0.93
   0   5  -6   11.39    0.94
   0  -5  -6   15.60    0.75
   0   5   6   14.86    0.65
   0   5   6   13.42    0.86
   0   5   6   14.90    0.98
   0   5  -6   12.89    1.10
   0  -5   6   13.75    0.76
   0  -5  -6   15.61    0.71
   0  -5  -7    0.15    0.33
   0  -5   7    0.22    0.56
   0  -5  -7    0.10    0.48
   0   5  -7    0.18    0.49
   0  -5  -7    0.16    0.44
   0   5   7    0.12    0.29
   0   5   7    0.05    0.57
   0   5   7    0.11    0.63
   0   5  -7    0.15    0.85
   0  -5   7    0.13    0.55
   0  -5  -7    0.25    0.28
   0  -5  -8   41.48    1.86
   0  -5   8   37.83    1.77
   0  -5  -8   44.82    2.54
   0  -5  -8   41.47    1.83
   0   5   8   37.66    1.61
   0   5   8   34.88    1.80
   0   5   8   41.31    2.35
   0   5  -8   36.34    1.85
   0  -5   9   45.08    2.03
   0  -5  -9   48.76    2.00
   0   5   9   45.25    1.83
   0   5   9   45.56    2.18
   0   5  -9   47.79    2.19
   0  -5  10   25.07    1.50
   0  -5 -10   24.94    1.43
   0   5  10   24.65    1.35
   0  -5 -10   24.82    1.46
   0   5  10   23.79    1.56
   0   5 -10   23.79    1.53
   0  -5  11    8.86    1.00
   0  -5 -11    7.55    0.64
   0   5  11    7.33    0.56
   0  -5 -11    8.14    0.83
   0   5  11    7.09    0.83
   0   5 -11    6.96    0.81
   0  -5  12    3.66    0.80
   0  -5 -12    3.63    0.66
   0   5  12    3.26    0.45
   0  -5 -12    3.99    0.74
   0   5  12    3.43    0.73
   0   5 -12    4.19    0.75
   0  -5  13   49.66    1.72
   0  -5 -13   42.59    2.27
   0   5  13   37.95    2.01
   0  -5 -13   46.79    1.48
   0   5 -13   44.95    2.49
   0  -5  14   35.50    2.03
   0  -5 -14   39.85    2.11
   0  -5 -14   43.51    2.33
   0   5 -14   42.15    2.40
   0  -5  15    1.97    0.56
   0  -5 -15    2.44    0.48
   0  -5 -15    3.81    0.79
   0   5 -15    3.18    0.99
   0  -5  16    3.23    0.59
   0  -5 -16    4.14    0.66
   0  -5 -16    3.77    0.78
   0   5 -16    4.45    1.01
   0  -5  17    8.23    1.00
   0  -5 -17    8.73    0.93
   0  -5 -17    7.13    0.87
   0   5 -17    9.57    1.24
   0  -5  18    8.14    0.95
   0  -5 -18    6.39    0.84
   0  -5 -18    7.70    0.99
   0   5 -18    6.08    0.95
   0  -5  19   19.68    1.34
   0  -5 -19   14.81    1.33
   0  -5 -19   25.56    1.60
   0   5 -19   20.49    1.56
   0  -5  20    0.50    0.51
   0  -5 -20   -0.07    0.48
   0  -5 -20    0.98    0.58
   0   5 -20    1.07    0.76
   0   5 -20    0.28    0.94
   0  -5  21   15.21    1.28
   0  -5 -21   13.52    1.16
   0   5 -21   11.98    1.36
   0   5 -21   16.75    1.63
   0  -5  22    4.72    0.73
   0  -5 -22    5.59    0.85
   0   5 -22    4.49    1.13
   0   5 -22    6.30    1.20
   0  -5  23    0.07    0.51
   0  -5 -23   -0.14    0.61
   0   5 -23    0.72    0.78
   0   5 -23   -0.37    0.78
   0  -5  24    5.54    1.04
   0  -5 -24    4.69    0.91
   0   5 -24    3.95    0.89
   0   5 -24    4.65    0.93
   0  -5  25    0.37    0.67
   0  -5 -25    0.33    0.77
   0   5 -25    0.74    0.78
   0   5 -25   -0.50    1.12
   0  -5  26    0.41    0.54
   0  -5 -26    0.07    0.63
   0   5 -26   -2.04    1.03
   0   5 -26    1.18    0.80
   0  -5  27    2.45    0.80
   0  -5 -27    2.94    0.73
   0   5 -27    3.93    1.07
   0   5 -27    1.29    0.79
   0  -5  28    4.48    0.70
   0  -5 -28    2.72    0.95
   0   5 -28    3.38    1.16
   0   5 -28    5.02    1.20
   0  -5  29    1.57    0.67
   0  -5 -29    1.69    0.72
   0   5 -29    4.34    1.19
   0   5 -29    0.68    0.82
   0  -5  30    1.40    0.64
   0  -5 -30    1.81    0.83
   0   5 -30    0.76    0.95
   0   5 -30    0.79    0.45
   0  -5  31    0.94    0.48
   0  -5 -31    1.15    0.65
   0   5 -31   -0.62    0.75
   0   5 -31    0.97    0.43
   0   5 -31    1.70    0.96
   0  -5  32    0.49    0.59
   0  -5 -32    0.53    0.79
   0   5 -32   -0.52    0.75
   0   5 -32   -0.37    0.72
   0  -5  33    0.28    0.60
   0  -5 -33    0.14    0.64
   0   5 -33    1.41    0.79
   0   5 -33    0.49    0.90
   0  -5 -34    0.96    0.81
   0   5 -34   -0.87    0.75
   0   5 -34   -0.68    0.68
   0  -5 -35    0.11    0.63
   0   5 -35    1.10    0.78
   0  -6   0   20.10    1.11
   0  -6   0   16.84    0.92
   0   6   0   17.57    1.14
   0  -6   0   17.38    0.89
   0  -6   1    2.53    0.81
   0  -6  -1    1.24    0.73
   0  -6  -1    2.36    0.50
   0   6   1    1.61    0.80
   0   6  -1    3.00    0.87
   0  -6   1    2.09    0.56
   0  -6  -1    2.37    0.54
   0  -6  -2    3.59    0.76
   0  -6   2    3.50    0.65
   0  -6  -2    3.51    0.44
   0   6  -2    3.23    0.67
   0   6   2    3.62    0.79
   0  -6   2    3.37    0.61
   0  -6  -2    3.40    0.53
   0  -6   3    0.74    0.78
   0  -6  -3    0.56    0.64
   0  -6  -3    0.57    0.34
   0   6   3    0.37    0.48
   0   6   3    0.50    0.71
   0   6  -3    0.13    0.86
   0  -6   3    0.24    0.38
   0  -6  -3    0.48    0.43
   0  -6   4    3.26    0.83
   0  -6  -4    3.75    0.69
   0   6  -4    2.93    0.60
   0  -6  -4    3.87    0.40
   0   6   4    4.60    0.89
   0   6  -4    3.76    0.72
   0   6   4    3.37    0.73
   0  -6   4    3.52    0.60
   0  -6  -4    3.73    0.48
   0  -6   5    4.88    0.86
   0  -6  -5    5.43    0.78
   0  -6  -5    5.31    0.46
   0   6   5    5.55    0.48
   0   6   5    5.24    0.75
   0   6  -5    5.48    0.95
   0  -6  -5    5.50    0.49
   0  -6   6    0.27    0.56
   0  -6  -6    0.34    0.60
   0  -6  -6    0.23    0.37
   0   6   6    0.37    0.28
   0   6   6    0.51    0.46
   0   6   6    0.55    0.57
   0   6  -6   -0.10    0.60
   0  -6  -6    0.64    0.36
   0  -6   7    4.90    0.68
   0  -6  -7    4.45    0.61
   0  -6  -7    4.47    0.53
   0   6   7    4.61    0.42
   0   6   7    3.82    0.61
   0   6   7    4.31    0.77
   0   6  -7    2.92    0.69
   0  -6  -7    3.65    0.38
   0  -6  -8    2.42    0.37
   0  -6   8    2.56    0.62
   0  -6  -8    2.00    0.54
   0  -6  -8    2.42    0.52
   0   6   8    2.64    0.36
   0   6   8    1.70    0.47
   0   6   8    2.01    0.67
   0   6  -8    2.46    0.92
   0  -6  -8    2.08    0.34
   0  -6  -9   24.41    1.37
   0  -6  -9   22.96    1.56
   0  -6   9   23.77    1.50
   0  -6  -9   27.04    1.52
   0   6   9   23.02    1.29
   0   6   9   20.57    1.35
   0   6   9   25.08    1.75
   0   6  -9   25.80    1.73
   0  -6  -9   25.30    1.42
   0  -6 -10   54.76    3.19
   0  -6  10   57.04    2.39
   0   6  10   55.71    2.27
   0   6  10   52.24    2.45
   0  -6  11    3.26    0.62
   0  -6 -11    2.74    0.45
   0   6  11    2.64    0.33
   0   6  11    2.76    0.67
   0   6 -11    4.09    0.73
   0  -6  12    0.76    0.54
   0  -6 -12    1.12    0.47
   0   6  12    0.88    0.32
   0   6 -12    0.62    0.64
   0  -6  13    2.16    0.57
   0  -6 -13    2.03    0.59
   0   6  13    1.62    0.37
   0  -6 -13    2.43    0.92
   0   6 -13    1.48    0.67
   0  -6  14    0.49    0.68
   0  -6 -14    0.82    0.59
   0  -6 -14    0.98    0.47
   0   6 -14    1.03    0.68
   0  -6  15    0.11    0.72
   0  -6 -15   -0.20    0.53
   0  -6 -15    0.40    0.66
   0   6 -15    0.61    0.64
   0  -6  16   12.85    1.27
   0  -6 -16    9.97    0.96
   0  -6 -16   12.42    1.23
   0   6 -16    9.82    1.13
   0  -6  17    2.84    0.60
   0  -6 -17    3.48    0.66
   0  -6 -17    4.30    0.82
   0   6 -17    4.84    1.03
   0  -6  18    0.81    0.52
   0  -6 -18    0.57    0.57
   0  -6 -18    0.74    0.52
   0   6 -18    0.12    0.91
   0  -6  19    1.12    0.54
   0  -6 -19    0.45    0.63
   0  -6 -19    0.66    0.68
   0   6 -19   -0.08    1.02
   0  -6  20    0.49    0.69
   0  -6 -20    1.05    0.56
   0   6 -20    0.77    0.97
   0  -6  21    1.47    0.77
   0  -6 -21    0.46    0.63
   0  -6 -21    0.75    0.72
   0   6 -21    1.33    0.80
   0   6 -21   -0.11    0.76
   0  -6  22   12.66    1.00
   0  -6 -22    8.53    0.92
   0  -6 -22   13.74    1.18
   0   6 -22   10.59    1.25
   0   6 -22   12.22    1.22
   0  -6  23    3.54    0.67
   0  -6 -23    3.16    0.80
   0   6 -23    2.80    1.07
   0   6 -23    3.34    0.90
   0  -6  24   -0.07    0.71
   0  -6 -24    0.30    0.72
   0   6 -24    0.57    1.09
   0   6 -24    0.37    1.09
   0  -6  25    0.07    0.78
   0  -6 -25   -0.28    0.88
   0   6 -25   -1.36    0.76
   0   6 -25   -1.38    1.13
   0  -6  26    0.03    0.55
   0  -6 -26   -1.07    0.81
   0   6 -26    0.49    0.79
   0   6 -26   -0.73    0.79
   0  -6  27    0.56    0.57
   0  -6 -27   -0.46    0.74
   0   6 -27   -0.06    0.82
   0   6 -27    0.60    0.82
   0  -6  28    5.37    0.96
   0  -6 -28    5.63    0.86
   0   6 -28    2.87    0.87
   0   6 -28    3.10    1.12
   0  -6  29    1.72    0.61
   0  -6 -29    1.99    0.67
   0   6 -29    1.48    0.79
   0   6 -29    0.70    1.01
   0  -6  30    1.31    0.67
   0  -6 -30   -0.43    0.87
   0   6 -30    0.05    0.98
   0   6 -30    2.50    0.90
   0  -6  31    1.30    0.67
   0  -6 -31    0.29    0.61
   0   6 -31   -1.36    0.98
   0   6 -31    1.33    0.99
   0  -6  32    0.33    0.50
   0  -6 -32    1.35    0.79
   0   6 -32    2.46    1.13
   0   6 -32   -0.53    0.74
   0  -6  33   -0.52    0.59
   0  -6 -33    0.68    0.63
   0   6 -33    0.71    1.00
   0   6 -33    0.47    1.04
   0  -6  34    0.49    0.49
   0  -6 -34    1.20    0.70
   0   6 -34    2.24    1.06
   0   6 -34    1.18    1.12
   0  -6 -35   -0.03    0.75
   0   6 -35   -0.25    0.95
   0  -7   0    0.55    0.70
   0  -7   0    0.30    0.52
   0   7   0   -0.10    0.56
   0  -7   0    0.02    0.48
   0  -7   1    1.69    0.78
   0  -7  -1    2.03    0.57
   0  -7  -1    1.98    0.47
   0   7  -1    1.25    0.59
   0   7   1    1.43    0.59
   0  -7   1    1.88    0.54
   0  -7  -1    1.42    0.37
   0  -7   2    0.02    0.53
   0  -7  -2    0.27    0.48
   0  -7  -2    0.02    0.38
   0   7   2    0.35    0.71
   0   7  -2    0.47    0.78
   0  -7   2    0.35    0.36
   0  -7  -2    0.38    0.44
   0  -7   3    0.95    0.78
   0  -7  -3    1.25    0.49
   0  -7  -3    1.00    0.36
   0   7  -3    0.56    0.85
   0   7   3    0.60    0.52
   0  -7  -3    1.21    0.46
   0  -7   4    3.46    0.83
   0  -7  -4    4.11    0.71
   0  -7  -4    3.85    0.40
   0   7   4    4.06    0.57
   0   7   4    3.96    0.79
   0   7  -4    3.13    0.70
   0  -7  -4    3.56    0.49
   0  -7   5   37.29    1.76
   0  -7  -5   42.31    2.03
   0  -7  -5   40.37    1.63
   0   7   5   40.63    1.86
   0   7   5   39.23    1.99
   0   7  -5   42.17    2.05
   0  -7  -5   37.76    1.64
   0  -7   6   11.30    1.07
   0  -7  -6   10.37    0.93
   0  -7  -6   10.64    0.74
   0   7   6    9.62    0.75
   0   7   6   10.96    1.03
   0   7  -6    8.36    0.82
   0  -7  -6    9.89    0.72
   0  -7   7    7.24    0.93
   0  -7  -7    8.07    0.73
   0  -7  -7    8.57    0.68
   0   7   7    8.07    0.55
   0   7   7    8.34    0.69
   0   7   7    8.33    0.86
   0   7  -7    7.21    1.02
   0  -7  -7    8.16    0.54
   0  -7   8  113.50    2.99
   0  -7  -8  105.76    3.03
   0  -7  -8  112.19    2.66
   0   7   8  109.31    2.75
   0   7   8   95.11    2.88
   0   7   8  111.31    3.51
   0  -7  -8  110.66    2.71
   0  -7  -9  110.33    2.78
   0  -7  -9  108.35    3.18
   0  -7  -9  109.89    2.70
   0   7   9  108.67    2.70
   0   7   9  113.36    3.60
   0   7  -9  110.91    3.05
   0  -7  -9   94.92    2.41
   0  -7 -10    5.14    0.44
   0  -7 -10    5.52    0.64
   0  -7  10    6.34    0.75
   0  -7 -10    7.42    0.74
   0   7  10    6.25    0.54
   0   7  10    5.89    0.76
   0   7  10    6.58    0.91
   0   7 -10    6.40    0.98
   0  -7 -10    7.00    0.55
   0  -7 -11    2.25    0.52
   0  -7 -11    2.61    0.96
   0  -7  11    2.23    0.58
   0  -7 -11    2.46    0.55
   0   7  11    2.47    0.36
   0   7  11    1.74    0.62
   0   7 -11    1.76    0.93
   0  -7  12    3.37    0.61
   0  -7 -12    4.54    0.62
   0   7  12    2.95    0.38
   0   7 -12    3.33    0.94
   0  -7  13   13.41    1.03
   0  -7 -13   14.23    1.08
   0   7  13   11.82    1.41
   0   7 -13   13.38    1.14
   0  -7  14    7.08    0.83
   0  -7 -14    6.58    0.70
   0   7 -14    5.60    0.87
   0  -7  15   22.31    1.41
   0  -7 -15   26.31    1.58
   0   7 -15   22.99    1.57
   0  -7  16    3.89    0.66
   0  -7 -16    3.94    0.56
   0   7 -16    3.04    0.77
   0  -7  17    3.10    0.74
   0  -7 -17    2.02    0.60
   0  -7 -17    1.50    0.51
   0   7 -17    3.16    0.79
   0  -7  18    5.78    0.99
   0  -7 -18    4.56    0.66
   0  -7 -18    4.49    0.69
   0   7 -18    4.29    0.88
   0  -7  19    0.07    0.76
   0  -7 -19    0.11    0.55
   0  -7 -19    0.45    0.64
   0   7 -19   -0.07    0.77
   0  -7  20    5.70    0.78
   0  -7 -20    5.08    0.82
   0  -7 -20    7.87    0.90
   0   7 -20    8.09    1.04
   0  -7  21   34.84    1.81
   0  -7 -21   36.52    1.98
   0  -7 -21   29.43    1.57
   0   7 -21   39.70    2.25
   0  -7  22    4.20    0.67
   0  -7 -22    2.87    0.70
   0  -7 -22    4.25    0.64
   0   7 -22    3.20    0.90
   0   7 -22    5.86    1.28
   0  -7  23    1.04    0.58
   0  -7 -23    1.47    0.54
   0  -7 -23    2.21    0.72
   0   7 -23    1.04    0.81
   0   7 -23   -1.28    1.13
   0  -7  24    5.24    0.91
   0  -7 -24    5.87    0.94
   0   7 -24    6.43    1.07
   0   7 -24    5.82    1.08
   0  -7  25   -0.06    0.71
   0  -7 -25   -0.06    0.70
   0   7 -25   -0.47    0.97
   0   7 -25    0.12    0.83
   0  -7  26    0.27    0.58
   0  -7 -26    0.20    0.71
   0   7 -26    2.04    1.03
   0   7 -26   -0.90    0.82
   0  -7  27    3.34    0.72
   0   7 -27    3.89    0.94
   0   7 -27    4.65    1.19
   0  -7  28   -0.77    0.82
   0  -7 -28    0.38    0.81
   0   7 -28   -0.18    0.82
   0   7 -28   -0.41    1.04
   0  -7  29    3.24    0.66
   0  -7 -29    2.52    0.77
   0   7 -29    2.48    0.86
   0   7 -29    3.09    0.92
   0  -7  30    0.42    0.56
   0  -7 -30   -0.15    0.57
   0   7 -30    0.27    0.79
   0   7 -30   -1.06    0.82
   0  -7  31    0.16    0.75
   0  -7 -31    1.58    0.65
   0   7 -31    0.79    0.82
   0   7 -31    0.75    1.03
   0  -7  32    1.52    0.57
   0  -7 -32    2.07    0.96
   0   7 -32    0.75    1.02
   0   7 -32    1.40    1.05
   0  -7  33    0.22    0.63
   0  -7 -33   -0.14    0.60
   0   7 -33    0.56    0.98
   0   7 -33    0.95    0.80
   0  -7  34    1.39    0.64
   0  -7 -34    1.89    0.77
   0   7 -34    2.22    1.19
   0   7 -34    0.54    1.13
   0  -8   0   10.91    1.06
   0  -8   0    9.94    0.86
   0   8   0    9.48    1.09
   0  -8   1    1.68    0.57
   0  -8  -1    2.49    0.76
   0  -8  -1    2.53    0.48
   0  -8   1    1.91    0.48
   0   8   1    2.34    0.83
   0   8  -1    1.65    0.88
   0  -8  -1    1.83    0.49
   0  -8   2    1.11    0.77
   0  -8  -2    1.48    0.71
   0  -8  -2    0.98    0.40
   0   8   2    1.05    0.56
   0   8  -2    0.42    0.87
   0  -8  -2    0.89    0.34
   0  -8   3    3.10    0.80
   0  -8  -3    3.50    0.73
   0  -8  -3    3.53    0.44
   0   8  -3    2.91    0.93
   0   8   3    3.17    0.82
   0  -8  -3    2.51    0.48
   0  -8   4   24.64    1.62
   0  -8  -4   26.06    1.61
   0  -8  -4   24.10    1.28
   0   8   4   23.32    1.50
   0   8   4   26.73    1.71
   0   8  -4   27.25    1.67
   0  -8  -4   23.57    1.38
   0  -8   5   19.39    1.33
   0  -8  -5   21.30    1.40
   0  -8  -5   20.98    1.14
   0   8   5   18.69    1.23
   0   8   5   21.94    1.50
   0   8  -5   20.87    1.53
   0  -8  -5   18.63    1.13
   0  -8   6    0.91    0.77
   0  -8  -6    0.93    0.58
   0  -8  -6    0.55    0.32
   0   8   6    0.56    0.41
   0   8   6    1.05    0.63
   0   8  -6    1.22    0.64
   0  -8  -6    0.67    0.35
   0  -8   7    0.24    0.53
   0  -8  -7    0.58    0.50
   0  -8  -7    0.74    0.27
   0   8   7    0.70    0.35
   0   8   7    0.39    0.41
   0   8   7    0.57    0.64
   0   8  -7    0.02    0.87
   0  -8  -7    0.25    0.29
   0  -8  -8    2.52    0.55
   0  -8   8    2.09    0.62
   0  -8  -8    3.05    0.47
   0   8   8    2.47    0.38
   0   8   8    2.75    0.52
   0   8   8    2.55    0.69
   0   8  -8    2.65    0.69
   0  -8  -8    2.94    0.37
   0  -8  -9    2.93    0.53
   0  -8   9    2.50    0.67
   0  -8  -9    3.65    0.52
   0   8   9    2.74    0.40
   0   8   9    3.02    0.59
   0   8   9    2.99    0.77
   0   8  -9    3.62    0.95
   0  -8  -9    2.88    0.34
   0  -8 -10   11.35    0.88
   0  -8 -10   11.37    1.12
   0  -8  10   12.84    1.22
   0  -8 -10   12.69    1.02
   0   8  10   10.23    0.80
   0   8  10   10.00    0.93
   0   8  10   11.58    1.20
   0   8 -10   11.94    1.13
   0  -8 -10   11.33    0.89
   0  -8 -11   10.07    0.86
   0  -8 -11   11.29    1.08
   0  -8  11   12.70    1.26
   0  -8 -11   12.82    1.12
   0   8  11   10.86    0.89
   0   8  11   10.08    1.06
   0   8  11   11.75    1.21
   0   8 -11   12.56    1.25
   0  -8 -11   11.57    0.96
   0  -8 -12    0.77    0.38
   0  -8 -12    0.62    0.39
   0  -8  12   -0.09    0.69
   0  -8 -12    0.67    0.35
   0   8  12    0.97    0.29
   0   8  12    0.58    0.43
   0   8 -12    0.62    0.63
   0  -8  13    0.61    0.53
   0  -8 -13    0.51    0.36
   0   8 -13    0.32    0.94
   0  -8  14    5.34    0.67
   0  -8 -14    5.16    0.70
   0   8 -14    4.46    1.06
   0  -8  15    0.22    0.54
   0  -8 -15    0.28    0.39
   0   8 -15    0.27    0.90
   0  -8  16   16.48    1.29
   0  -8 -16   16.74    1.32
   0   8 -16   16.02    1.42
   0  -8  17    1.46    0.56
   0  -8 -17    1.26    0.43
   0   8 -17    0.09    0.72
   0  -8  18   -0.04    0.54
   0  -8 -18    0.28    0.52
   0   8 -18    0.21    0.74
   0  -8  19    1.02    0.73
   0  -8 -19    0.04    0.41
   0   8 -19    1.12    0.76
   0  -8  20    2.25    0.76
   0  -8 -20    1.95    0.66
   0   8 -20    1.26    0.81
   0  -8  21    9.84    1.19
   0  -8 -21    8.53    1.00
   0   8 -21    8.75    1.17
   0  -8  22    1.44    0.75
   0  -8 -22    2.79    0.72
   0   8 -22    2.53    0.89
   0  -8  23    5.59    0.75
   0  -8 -23    9.26    1.05
   0   8 -23    6.90    1.15
   0   8 -23    8.17    1.15
   0  -8  24   -0.07    0.57
   0   8 -24    1.07    0.82
   0   8 -24    0.16    1.09
   0  -8  25   -0.42    0.58
   0   8 -25   -1.01    0.79
   0   8 -25    1.97    1.22
   0  -8  26    2.55    0.80
   0   8 -26    4.01    1.22
   0   8 -26    0.73    1.08
   0  -8  27    0.46    0.82
   0   8 -27    0.06    1.03
   0   8 -27    0.33    0.86
   0  -8  28    7.84    1.12
   0   8 -28    3.61    0.96
   0   8 -28    6.62    1.16
   0  -8  29    0.24    0.60
   0   8 -29   -0.33    0.83
   0   8 -29    1.22    0.87
   0  -8  30    2.37    0.78
   0   8 -30    1.82    0.92
   0   8 -30    3.74    1.26
   0  -8  31   -0.47    0.71
   0   8 -31   -0.59    0.80
   0   8 -31    0.13    1.06
   0  -8  32   -0.38    0.55
   0   8 -32   -0.14    0.99
   0   8 -32    1.36    0.99
   0  -8  33    0.40    0.68
   0   8 -33    1.40    1.08
   0   8 -33    0.34    1.02
   0   8 -34    4.06    1.36
   0  -9   0    0.04    0.50
   0  -9   0   -0.41    0.49
   0   9   0    0.60    0.57
   0  -9  -1    0.56    0.51
   0  -9   1    0.60    0.74
   0  -9  -1    0.34    0.42
   0  -9   1    0.74    0.59
   0   9  -1    1.11    0.80
   0   9   1    0.36    0.56
   0  -9  -2   20.34    1.33
   0  -9   2   20.69    1.34
   0  -9  -2   19.63    1.26
   0   9   2   19.50    1.54
   0   9  -2   21.03    1.41
   0  -9   3    0.61    0.54
   0  -9  -3    0.89    0.67
   0  -9  -3    0.06    0.35
   0   9   3    0.11    0.54
   0   9  -3    0.53    0.61
   0  -9  -3    0.51    0.29
   0  -9   4   30.60    1.81
   0  -9  -4   32.17    1.87
   0  -9  -4   30.49    1.60
   0   9   4   27.75    1.55
   0   9  -4   30.98    1.82
   0  -9  -4   26.36    1.32
   0  -9  -5   62.01    2.25
   0  -9   5   58.81    1.99
   0  -9  -5   60.88    1.71
   0   9   5   50.80    1.92
   0   9   5   58.16    2.09
   0   9  -5   63.23    2.26
   0  -9  -5   52.96    1.61
   0  -9  -6   18.25    1.38
   0  -9   6   18.91    1.42
   0  -9  -6   16.69    1.08
   0   9   6   15.70    1.21
   0   9   6   19.56    1.52
   0   9  -6   17.48    1.35
   0  -9  -6   15.59    1.06
   0  -9  -7    5.55    0.72
   0  -9   7    4.85    0.68
   0  -9  -7    5.30    0.49
   0   9   7    4.72    0.53
   0   9   7    5.20    0.85
   0   9  -7    4.86    0.79
   0  -9  -7    5.04    0.49
   0  -9  -8   29.19    1.58
   0  -9   8   34.59    1.93
   0  -9  -8   31.58    1.68
   0   9   8   27.20    1.45
   0   9   8   23.33    1.35
   0   9   8   32.43    2.00
   0   9  -8   27.86    1.55
   0  -9  -8   25.82    1.33
   0  -9  -9    3.36    0.56
   0  -9   9    4.13    0.83
   0  -9  -9    3.47    0.48
   0   9   9    3.32    0.40
   0   9   9    3.11    0.55
   0   9   9    3.25    0.76
   0   9  -9    3.00    0.91
   0  -9  -9    2.84    0.36
   0  -9 -10    9.05    0.81
   0  -9 -10   10.17    1.02
   0  -9  10   11.23    1.08
   0  -9 -10   11.45    1.00
   0   9  10    9.46    0.86
   0   9  10    8.42    0.94
   0   9  10   10.37    1.15
   0   9 -10   10.58    1.13
   0  -9 -10    9.87    0.84
   0  -9 -11   19.32    1.22
   0  -9 -11   19.20    1.36
   0  -9  11   20.41    1.39
   0  -9 -11   20.75    1.25
   0   9  11   17.26    1.08
   0   9  11   20.94    1.72
   0   9 -11   23.31    1.67
   0  -9 -11   18.26    1.10
   0  -9 -12   15.18    0.95
   0  -9 -12   13.60    1.08
   0  -9  12   18.94    1.34
   0  -9 -12   15.84    1.08
   0   9  12   10.78    1.33
   0   9 -12   16.18    1.40
   0  -9 -13   11.93    1.06
   0  -9 -13   11.46    1.15
   0  -9  13   14.33    1.28
   0  -9 -13   11.44    0.99
   0   9 -13   13.34    1.26
   0  -9  14   11.22    1.20
   0  -9 -14    9.01    0.88
   0   9 -14    7.60    1.02
   0  -9  15    2.96    0.76
   0  -9 -15    1.51    0.55
   0   9 -15    1.30    0.96
   0  -9  16    1.00    0.56
   0  -9 -16    0.63    0.55
   0   9 -16    1.11    1.03
   0  -9  17    0.19    0.55
   0  -9 -17    0.38    0.52
   0   9 -17    0.19    0.98
   0  -9  18    0.63    0.55
   0  -9 -18    0.35    0.57
   0   9 -18    0.51    0.75
   0  -9  19    0.19    0.58
   0  -9 -19    0.20    0.40
   0   9 -19    0.43    0.78
   0  -9  20   16.08    1.15
   0  -9 -20   17.08    1.15
   0   9 -20   17.87    1.39
   0  -9  21    1.09    0.76
   0  -9 -21    0.67    0.46
   0   9 -21    1.23    0.82
   0  -9  22    0.78    0.77
   0  -9 -22    0.18    0.46
   0   9 -22    1.62    0.86
   0  -9  23    1.84    0.85
   0  -9 -23    2.02    0.52
   0   9 -23    2.43    0.91
   0  -9  24    1.01    0.82
   0  -9 -24    0.39    0.48
   0   9 -24   -0.49    0.83
   0   9 -24    2.29    0.92
   0  -9  25    2.51    0.80
   0   9 -25    0.88    1.08
   0   9 -25    0.13    0.87
   0  -9  26    6.33    0.90
   0   9 -26    6.91    1.34
   0   9 -26    6.87    2.44
   0  -9  27    1.87    0.69
   0   9 -27    1.32    0.85
   0   9 -27    3.73    1.32
   0  -9  28    1.09    0.64
   0   9 -28    2.03    0.92
   0   9 -28    2.64    1.17
   0  -9  29   -0.86    0.78
   0   9 -29   -0.79    0.82
   0   9 -29    0.89    0.93
   0  -9  30    5.18    0.91
   0   9 -30    2.68    0.94
   0   9 -30    4.25    1.02
   0  -9  31   -0.13    0.60
   0   9 -31   -0.06    1.00
   0   9 -31   -0.81    0.89
   0  -9  32    0.35    0.60
   0   9 -32    1.72    1.22
   0   9 -32    0.37    1.09
   0  -9  33   -0.15    0.68
   0   9 -33   -0.67    1.00
   0   9 -33   -0.08    1.07
   0 -10   0    6.35    0.86
   0 -10   0    6.28    0.57
   0  10   0    6.01    0.94
   0 -10   1   25.46    1.50
   0 -10  -1   25.53    1.51
   0 -10  -1   22.05    1.12
   0 -10   1   24.10    1.38
   0  10  -1   23.34    1.42
   0  10   1   23.44    1.53
   0 -10  -2   23.38    1.39
   0 -10   2   20.09    1.59
   0 -10  -2   22.61    1.17
   0 -10   2   21.02    1.30
   0  10   2   21.97    1.36
   0  10  -2   22.54    1.39
   0 -10  -3   15.01    1.15
   0 -10   3   14.94    1.17
   0 -10  -3   14.94    1.02
   0  10   3   15.33    1.37
   0  10  -3   16.02    1.29
   0 -10  -4   27.94    1.65
   0 -10   4   27.51    1.62
   0 -10  -4   28.16    1.33
   0  10   4   29.25    1.75
   0  10  -4   26.40    1.62
   0 -10  -5    4.77    0.71
   0 -10   5    4.23    0.68
   0 -10  -5    4.43    0.44
   0  10   5    4.30    0.86
   0  10  -5    5.07    0.97
   0 -10  -5    3.15    0.43
   0 -10   6    7.68    1.00
   0 -10  -6    5.27    0.60
   0 -10  -6    5.83    0.56
   0  10   6    5.36    0.66
   0  10   6    6.35    0.82
   0  10  -6    6.32    0.88
   0 -10  -6    5.26    0.43
   0 -10  -7    0.94    0.53
   0 -10   7    0.05    0.53
   0 -10  -7    0.56    0.34
   0  10   7    0.65    0.43
   0  10   7    0.65    0.70
   0  10  -7   -0.13    0.62
   0 -10  -7    0.62    0.30
   0 -10  -8    5.91    0.77
   0 -10   8    6.67    0.96
   0 -10  -8    6.27    0.62
   0  10   8    4.90    0.50
   0  10   8    4.03    0.52
   0  10   8    7.26    1.00
   0  10  -8    6.32    1.05
   0 -10  -8    4.65    0.43
   0 -10  -9   10.18    0.99
   0 -10   9   10.57    1.03
   0 -10  -9   12.99    1.07
   0  10   9    9.59    0.91
   0  10   9    8.49    0.91
   0  10   9   11.83    1.28
   0  10  -9   11.47    1.18
   0 -10  -9    9.38    0.63
   0 -10 -10   18.63    1.29
   0 -10  10   16.76    1.31
   0 -10 -10   19.44    1.07
   0  10  10   14.68    1.11
   0  10  10   19.33    1.58
   0  10 -10   16.40    1.38
   0 -10 -10   16.54    1.18
   0 -10 -11    3.42    0.39
   0 -10 -11    4.17    0.65
   0 -10  11    4.65    0.87
   0 -10 -11    4.20    0.51
   0  10  11    3.40    0.72
   0  10 -11    4.06    1.00
   0 -10 -11    3.22    0.35
   0 -10 -12    1.62    0.28
   0 -10 -12    1.30    0.42
   0 -10  12    1.32    0.56
   0 -10 -12    1.88    0.51
   0  10  12    1.49    0.62
   0  10 -12    1.21    0.69
   0 -10 -12    1.46    0.29
   0 -10 -13    0.76    0.24
   0 -10 -13    0.85    0.40
   0 -10  13    1.09    0.56
   0 -10 -13    1.40    0.48
   0  10  13    0.79    0.45
   0  10 -13    1.04    0.93
   0 -10 -14   25.51    2.19
   0 -10  14   28.86    1.61
   0 -10 -14   27.83    1.53
   0  10 -14   27.97    1.82
   0 -10  15    5.49    0.97
   0 -10 -15    5.07    0.70
   0  10 -15    4.90    0.97
   0 -10  16   22.15    1.57
   0 -10 -16   18.74    1.40
   0  10 -16   19.78    1.57
   0 -10  17    7.63    1.00
   0 -10 -17    7.45    0.89
   0  10 -17    6.69    1.21
   0 -10  18    1.23    0.77
   0 -10 -18    0.86    0.58
   0  10 -18   -0.60    1.11
   0 -10  19    4.39    0.87
   0 -10 -19    2.98    0.64
   0  10 -19    3.41    1.16
   0 -10  20   11.85    1.09
   0 -10 -20   10.55    0.93
   0  10 -20   14.83    1.50
   0 -10  21    1.29    0.63
   0 -10 -21    1.33    0.59
   0  10 -21    1.41    0.89
   0 -10  22    2.41    0.66
   0 -10 -22    3.61    0.74
   0  10 -22    2.46    0.93
   0 -10  23    0.47    0.76
   0 -10 -23    0.53    0.60
   0  10 -23    0.50    0.86
   0 -10  24    0.04    0.77
   0 -10 -24   -0.42    0.60
   0  10 -24    0.34    0.91
   0 -10  25    2.37    0.89
   0 -10 -25    0.03    0.60
   0  10 -25    2.57    1.22
   0  10 -25    1.54    0.91
   0 -10  26    0.50    0.88
   0  10 -26   -0.60    0.81
   0  10 -26   -0.78    1.03
   0 -10  27    5.88    0.97
   0  10 -27    5.72    1.02
   0  10 -27    2.81    1.23
   0 -10  28    4.64    0.81
   0  10 -28    3.50    1.02
   0  10 -28    4.59    1.30
   0 -10  29    0.60    0.64
   0  10 -29    2.04    1.13
   0  10 -29    0.91    1.32
   0 -10  30    2.13    0.94
   0  10 -30    2.41    1.26
   0 -10  31   -0.51    0.76
   0  10 -31   -1.54    1.07
   0  10 -31    0.70    1.14
   0 -10  32    0.21    0.74
   0  10 -32    0.44    0.87
   0  10 -32    0.32    1.02
   0 -11   0   -0.36    0.51
   0 -11   0    0.20    0.33
   0  11   0    0.05    0.80
   0 -11   1   22.09    1.44
   0 -11  -1   25.17    1.56
   0 -11  -1   23.54    1.40
   0 -11   1   25.64    1.58
   0  11  -1   24.88    1.75
   0  11   1   23.62    1.58
   0 -11  -2    1.13    0.68
   0 -11   2    1.31    0.58
   0 -11  -2    1.67    0.44
   0 -11   2    2.38    0.64
   0  11  -2    1.19    0.93
   0  11   2    1.33    0.86
   0 -11   3   50.17    1.84
   0 -11  -3   52.37    1.90
   0 -11  -3   50.11    1.38
   0 -11   3   43.98    1.55
   0  11   3   48.38    1.75
   0  11  -3   54.28    1.94
   0 -11   4   11.78    1.24
   0 -11  -4    9.21    0.94
   0 -11  -4   10.39    0.85
   0  11   4    9.27    0.87
   0  11  -4   11.26    1.34
   0 -11  -5   11.26    1.12
   0 -11   5    9.48    0.99
   0 -11  -5   10.62    0.88
   0  11   5    9.12    1.02
   0  11  -5   11.09    1.29
   0 -11  -6    5.74    0.77
   0 -11   6    4.85    0.85
   0 -11  -6    5.46    0.55
   0  11   6    5.54    0.92
   0  11  -6    5.19    0.80
   0 -11  -7    9.17    0.95
   0 -11   7    7.40    0.86
   0 -11  -7    8.81    0.74
   0  11   7    8.40    1.06
   0  11  -7    7.77    1.13
   0 -11  -8    0.94    0.55
   0 -11   8    0.04    0.73
   0 -11  -8    1.17    0.36
   0  11   8    1.20    0.71
   0  11  -8    0.88    0.89
   0 -11  -8    0.87    0.30
   0 -11  -9   30.99    1.58
   0 -11   9   30.36    1.48
   0 -11  -9   31.24    1.33
   0  11   9   30.52    1.78
   0  11  -9   30.48    1.56
   0 -11 -10    2.77    0.56
   0 -11  10    3.87    0.82
   0 -11 -10    3.05    0.49
   0  11  10    2.74    0.79
   0  11 -10    2.39    0.99
   0 -11 -10    2.12    0.34
   0 -11 -11    1.96    0.34
   0 -11 -11    1.98    0.50
   0 -11  11    1.90    0.59
   0 -11 -11    2.54    0.49
   0  11  11    2.09    0.68
   0  11 -11    2.43    0.74
   0 -11 -11    1.87    0.31
   0 -11 -12    0.65    0.27
   0 -11 -12    0.54    0.43
   0 -11  12    1.04    0.54
   0 -11 -12    0.53    0.46
   0  11  12    0.62    0.58
   0  11 -12    0.91    0.71
   0 -11 -12    0.84    0.27
   0 -11 -13    1.07    0.27
   0 -11 -13    0.93    0.47
   0 -11  13    0.77    0.79
   0 -11 -13    1.16    0.46
   0  11  13    0.86    0.53
   0  11 -13    2.43    0.98
   0 -11 -13    0.89    0.26
   0 -11 -14    3.56    0.40
   0 -11 -14    4.15    0.66
   0 -11  14    6.31    0.97
   0 -11 -14    4.72    0.61
   0  11 -14    5.13    0.94
   0 -11  15    1.18    0.60
   0 -11 -15    1.48    0.50
   0  11 -15    1.72    1.01
   0 -11  16    7.44    0.84
   0 -11 -16    8.36    0.91
   0  11 -16    6.96    1.28
   0 -11  17   13.20    1.03
   0 -11 -17   14.28    1.06
   0  11 -17   14.17    1.27
   0 -11  18    1.57    0.77
   0 -11 -18    0.35    0.52
   0  11 -18    0.38    0.81
   0 -11  19    6.51    0.96
   0 -11 -19    4.68    0.74
   0  11 -19    4.89    0.98
   0 -11  20    1.96    0.88
   0 -11 -20    1.46    0.61
   0  11 -20    3.43    1.14
   0 -11  21   11.40    1.17
   0 -11 -21   11.17    0.96
   0  11 -21   14.70    1.69
   0 -11  22    0.66    0.80
   0 -11 -22    0.52    0.55
   0  11 -22   -1.46    1.11
   0 -11  23    1.28    0.78
   0 -11 -23   -0.20    0.62
   0  11 -23    1.76    1.14
   0 -11  24    0.78    0.79
   0 -11 -24    0.62    0.59
   0  11 -24    1.17    0.92
   0 -11  25   -0.80    0.78
   0 -11 -25   -0.24    0.47
   0  11 -25    0.60    0.89
   0  11 -25    1.90    1.30
   0 -11  26    0.70    0.90
   0  11 -26    0.53    0.86
   0  11 -26    1.03    0.93
   0 -11  27    0.02    0.91
   0  11 -27   -1.28    1.06
   0  11 -27   -0.61    0.92
   0 -11  28   -1.18    0.79
   0  11 -28    1.77    1.35
   0  11 -28    0.36    1.18
   0 -11  29    1.90    0.80
   0  11 -29    2.53    1.13
   0  11 -29    1.15    1.19
   0 -11  30    0.93    0.67
   0  11 -30   -0.39    0.87
   0  11 -30    0.04    1.15
   0 -11  31   -0.12    0.62
   0  11 -31    0.04    0.87
   0  11 -31   -1.58    1.14
   0 -12   0   36.80    1.76
   0 -12   0   38.51    1.60
   0  12   0   37.13    1.78
   0 -12  -1    0.22    0.70
   0 -12   1    0.84    0.75
   0 -12  -1    0.20    0.31
   0 -12   1   -0.22    0.56
   0  12   1    0.07    0.87
   0  12  -1   -0.62    0.63
   0 -12   2    2.41    0.79
   0 -12  -2    0.90    0.49
   0 -12  -2    1.40    0.43
   0 -12   2    0.37    0.45
   0  12   2    0.91    0.65
   0  12  -2    1.25    0.67
   0 -12   3    3.13    0.76
   0 -12  -3    2.21    0.55
   0 -12  -3    2.81    0.43
   0 -12   3    3.04    0.75
   0  12   3    2.25    0.84
   0  12  -3    2.50    0.71
   0 -12   4    3.12    0.63
   0 -12  -4    3.09    0.43
   0  12   4    4.10    0.98
   0  12  -4    3.56    0.75
   0 -12  -5   14.37    1.24
   0 -12   5   13.06    1.20
   0 -12  -5   14.64    1.05
   0  12   5   13.79    1.39
   0  12  -5   13.22    1.24
   0 -12  -6    2.26    0.63
   0 -12   6    2.12    0.82
   0 -12  -6    2.40    0.39
   0  12   6    1.46    0.79
   0  12  -6    1.18    0.71
   0 -12  -7    0.95    0.61
   0 -12   7    0.52    0.56
   0 -12  -7    0.90    0.35
   0  12   7    0.80    0.58
   0  12  -7   -0.23    0.99
   0 -12  -8   24.89    1.54
   0 -12   8   26.37    1.56
   0 -12  -8   27.08    1.37
   0  12   8   23.19    1.74
   0  12  -8   22.60    1.67
   0 -12  -9    0.42    0.53
   0 -12   9   -0.21    0.53
   0 -12  -9    0.18    0.37
   0  12   9   -0.80    0.69
   0  12  -9    0.75    0.73
   0 -12  -9    0.07    0.28
   0 -12 -10    4.77    0.74
   0 -12  10    5.63    1.01
   0 -12 -10    4.74    0.55
   0  12  10    5.28    0.98
   0  12 -10    4.88    1.14
   0 -12 -10    3.63    0.46
   0 -12 -11    1.24    0.33
   0 -12 -11    2.32    0.55
   0 -12  11    2.48    0.63
   0 -12 -11    1.99    0.45
   0  12  11    2.20    0.76
   0  12 -11    1.34    0.72
   0 -12 -11    1.47    0.29
   0 -12 -12    0.61    0.27
   0 -12 -12    0.71    0.43
   0 -12  12    1.76    0.76
   0 -12 -12    1.09    0.47
   0  12  12    0.87    0.68
   0  12 -12    0.93    1.03
   0 -12 -12    0.61    0.28
   0 -12 -13    0.15    0.24
   0 -12 -13    0.41    0.43
   0 -12  13    0.28    0.57
   0 -12 -13    0.09    0.43
   0  12  13   -0.03    0.52
   0  12 -13    0.92    0.74
   0 -12 -14   -0.02    0.34
   0 -12  14    1.01    0.59
   0 -12 -14    0.26    0.35
   0  12  14    0.09    0.37
   0  12 -14    0.47    0.76
   0 -12 -15    1.78    0.39
   0 -12  15    1.66    0.59
   0 -12 -15    2.25    0.44
   0  12 -15    1.09    1.04
   0 -12  16    1.46    0.85
   0 -12 -16    1.34    0.51
   0  12 -16    1.88    0.84
   0 -12  17    0.32    0.60
   0 -12 -17    0.42    0.40
   0  12 -17    2.06    0.84
   0 -12  18    4.26    0.73
   0 -12 -18    5.27    0.69
   0  12 -18    3.36    1.25
   0 -12  19    2.36    0.67
   0 -12 -19    1.88    0.55
   0  12 -19    1.35    0.88
   0 -12  20   -0.83    0.59
   0 -12 -20    0.36    0.40
   0  12 -20    0.49    0.87
   0 -12  21    1.09    0.80
   0 -12 -21    0.52    0.52
   0  12 -21    0.62    0.90
   0 -12  22    6.78    1.02
   0 -12 -22    4.17    0.69
   0  12 -22    4.13    1.01
   0 -12  23    3.16    0.94
   0 -12 -23    1.83    0.65
   0  12 -23    0.55    1.16
   0 -12  24    0.46    0.89
   0 -12 -24    0.34    0.47
   0  12 -24   -2.09    1.27
   0 -12  25   -0.64    0.89
   0 -12 -25    0.42    0.46
   0  12 -25   -1.23    1.32
   0 -12  26    0.07    0.89
   0  12 -26   -2.77    1.10
   0  12 -26    0.79    1.27
   0 -12  27   -0.08    0.88
   0  12 -27    0.24    0.88
   0  12 -27    1.09    1.50
   0 -12  28    0.39    0.84
   0  12 -28    0.89    0.85
   0  12 -28    0.33    1.20
   0 -12  29    2.41    0.96
   0  12 -29    2.60    0.98
   0  12 -29    3.84    1.33
   0 -12  30    0.41    0.71
   0  12 -30    0.09    1.12
   0  12 -30    0.52    1.22
   0 -13   0   -0.16    0.51
   0 -13   0   -0.03    0.48
   0  13   0   -0.84    0.84
   0 -13   1   13.99    1.17
   0 -13  -1   12.50    1.09
   0 -13  -1   14.57    1.08
   0 -13   1   15.41    1.10
   0  13   1   12.83    1.22
   0  13  -1   13.32    1.41
   0 -13  -2    0.29    0.71
   0 -13   2    0.47    0.54
   0 -13  -2    0.34    0.42
   0 -13   2    0.61    0.46
   0  13   2   -0.70    0.92
   0  13  -2    0.45    0.69
   0 -13   3    9.45    1.10
   0 -13  -3    8.32    0.99
   0 -13  -3    9.27    0.91
   0 -13   3    9.00    1.03
   0  13   3    9.66    1.47
   0  13  -3    9.03    1.17
   0 -13  -4    3.03    0.69
   0 -13   4    2.11    0.60
   0 -13  -4    3.48    0.51
   0 -13   4    2.58    0.60
   0  13   4    3.37    0.72
   0  13  -4    3.16    0.78
   0 -13  -5    2.38    0.54
   0 -13   5    2.26    0.77
   0 -13  -5    2.19    0.43
   0  13   5    1.50    0.68
   0  13  -5    1.42    0.72
   0 -13  -6    0.44    0.45
   0 -13   6    0.72    0.76
   0 -13  -6    0.72    0.39
   0  13   6    0.67    0.62
   0  13  -6   -0.70    1.00
   0 -13  -7   29.51    1.65
   0 -13   7   30.49    1.73
   0 -13  -7   30.94    1.52
   0  13   7   32.50    2.07
   0  13  -7   30.47    1.91
   0 -13  -8    0.31    0.54
   0 -13   8    1.23    0.83
   0 -13  -8    0.89    0.37
   0  13   8    0.43    0.79
   0  13  -8    0.40    0.73
   0 -13  -9    1.68    0.47
   0 -13   9    1.29    0.60
   0 -13  -9    2.44    0.43
   0  13   9    2.45    0.86
   0  13  -9    2.34    0.78
   0 -13 -10   13.36    1.17
   0 -13  10   17.77    1.39
   0 -13 -10   17.13    1.16
   0  13  10   14.66    1.37
   0  13 -10   18.36    1.61
   0 -13 -11    9.71    0.87
   0 -13  11    8.32    0.85
   0 -13 -11   10.33    0.78
   0  13  11   10.32    1.07
   0  13 -11   10.48    1.04
   0 -13 -12    0.13    0.47
   0 -13  12    1.15    0.84
   0 -13 -12    0.18    0.33
   0  13  12    0.29    0.62
   0  13 -12    0.35    1.06
   0 -13 -13    1.45    0.51
   0 -13  13    0.73    0.59
   0 -13 -13    1.47    0.51
   0  13  13    1.33    0.58
   0  13 -13    1.51    0.78
   0 -13 -14    1.67    0.43
   0 -13  14    2.19    0.63
   0 -13 -14    1.63    0.53
   0  13  14    1.20    0.54
   0  13 -14    1.22    1.14
   0 -13 -15    0.34    0.32
   0 -13  15    0.33    0.76
   0 -13 -15    0.13    0.50
   0  13 -15   -0.24    0.81
   0 -13  16    2.02    0.64
   0 -13 -16    0.68    0.48
   0  13 -16   -0.19    0.82
   0 -13  17    3.51    0.71
   0 -13 -17    4.17    0.64
   0  13 -17    2.72    1.23
   0 -13  18    1.46    0.79
   0 -13 -18   -0.10    0.39
   0  13 -18    0.75    0.86
   0 -13  19   19.29    1.55
   0 -13 -19   13.24    1.07
   0  13 -19   19.55    1.69
   0 -13  20   -0.10    0.61
   0 -13 -20   -0.03    0.52
   0  13 -20   -1.32    1.12
   0 -13  21    0.22    0.63
   0 -13 -21   -0.06    0.51
   0  13 -21   -0.88    1.14
   0 -13  22    1.65    0.66
   0 -13 -22    1.38    0.61
   0  13 -22    1.85    0.97
   0 -13  23    0.92    0.69
   0  13 -23   -0.47    0.92
   0 -13  24   -0.68    0.62
   0  13 -24   -0.53    0.92
   0 -13  25    5.21    0.99
   0  13 -25    2.42    1.00
   0 -13  26   -0.70    0.81
   0  13 -26    1.14    1.12
   0  13 -26   -1.16    1.20
   0 -13  27    0.09    0.84
   0  13 -27   -1.85    1.22
   0  13 -27   -2.62    1.19
   0 -13  28   -0.23    0.81
   0  13 -28    1.12    1.12
   0  13 -28    0.28    1.19
   0 -13  29    0.24    0.87
   0  13 -29   -0.03    0.84
   0  13 -29   -0.13    1.30
   0 -14   0   42.46    2.49
   0 -14   0   38.42    2.17
   0  14   0   41.09    2.51
   0 -14   1    3.43    0.80
   0 -14  -1    3.37    0.77
   0 -14  -1    2.72    0.41
   0 -14   1    4.27    0.70
   0  14  -1    2.96    0.79
   0  14   1    2.27    1.03
   0 -14  -2    1.30    0.54
   0 -14   2    1.49    0.59
   0 -14  -2    1.68    0.36
   0  14   2    2.06    0.73
   0  14  -2    2.79    0.99
   0 -14   3    3.61    0.81
   0 -14  -3    2.99    0.72
   0 -14  -3    3.13    0.40
   0 -14   3    3.94    0.72
   0  14   3    3.66    0.96
   0  14  -3    3.98    1.10
   0 -14  -4    2.36    0.57
   0 -14   4    2.85    0.85
   0 -14  -4    3.11    0.47
   0 -14   4    2.79    0.80
   0  14   4    4.27    1.07
   0  14  -4    2.00    1.07
   0 -14  -5    1.26    0.64
   0 -14   5    1.14    0.76
   0 -14  -5    1.12    0.32
   0 -14   5    0.16    0.56
   0  14   5   -0.58    0.92
   0  14  -5    1.27    1.06
   0 -14  -6   36.38    2.29
   0 -14   6   37.85    2.23
   0 -14  -6   39.68    2.16
   0  14   6   36.35    2.42
   0  14  -6   42.74    2.65
   0 -14  -7    2.78    0.70
   0 -14   7    2.53    0.65
   0 -14  -7    2.87    0.47
   0  14   7    2.54    0.74
   0  14  -7    2.56    0.84
   0 -14  -8   11.08    0.89
   0 -14   8   13.06    1.20
   0 -14  -8   13.09    0.85
   0  14   8   12.57    1.31
   0  14  -8   12.88    1.20
   0 -14  -9    1.74    0.64
   0 -14   9    1.71    0.63
   0 -14  -9    2.03    0.36
   0  14   9    1.94    0.92
   0  14  -9    1.78    1.03
   0 -14 -10    5.22    0.66
   0 -14  10    5.44    0.91
   0 -14 -10    5.60    0.60
   0  14  10    5.40    0.95
   0  14 -10    4.55    1.09
   0 -14 -11    1.18    0.57
   0 -14  11    0.70    0.60
   0 -14 -11    1.84    0.48
   0  14  11    1.26    0.73
   0  14 -11    0.21    0.79
   0 -14 -12   19.57    1.44
   0 -14  12   21.35    1.49
   0 -14 -12   18.44    1.17
   0  14  12   15.78    1.44
   0  14 -12   22.21    1.79
   0 -14 -13    0.08    0.46
   0 -14  13   -0.18    0.58
   0 -14 -13    0.78    0.44
   0  14  13    0.29    0.60
   0  14 -13    0.20    0.80
   0 -14 -14    0.54    0.41
   0 -14  14   -0.16    0.84
   0 -14 -14    0.36    0.45
   0  14 -14    1.87    1.13
   0 -14  15    0.32    0.58
   0 -14 -15    0.19    0.44
   0  14 -15    0.88    0.83
   0 -14  16   -0.64    0.59
   0 -14 -16    0.31    0.37
   0  14 -16    0.80    1.09
   0 -14  17    2.93    0.91
   0 -14 -17    1.78    0.54
   0  14 -17    0.19    0.85
   0 -14  18    3.85    0.75
   0 -14 -18    3.08    0.57
   0  14 -18    4.06    0.97
   0 -14  19    0.75    0.63
   0 -14 -19    0.17    0.49
   0  14 -19    0.08    1.27
   0 -14  20    5.57    0.88
   0 -14 -20    5.48    0.78
   0  14 -20    8.26    1.22
   0 -14  21    1.31    0.81
   0  14 -21    1.14    0.92
   0 -14  22   -1.11    0.80
   0  14 -22    0.12    0.94
   0 -14  23   -0.30    0.64
   0  14 -23    1.14    1.35
   0 -14  24    5.62    0.89
   0  14 -24    4.63    1.32
   0 -14  25   -0.05    0.66
   0  14 -25   -1.61    0.95
   0 -14  26    5.46    0.90
   0  14 -26    2.81    0.99
   0  14 -26    6.15    1.21
   0 -14  27    3.31    0.82
   0  14 -27    2.65    1.03
   0  14 -27    1.40    1.06
   0 -14  28    1.70    0.73
   0  14 -28   -0.19    1.06
   0  14 -28    1.39    1.01
   0 -15   0   -0.34    0.54
   0 -15   0    0.03    0.38
   0  15   0   -1.69    0.96
   0 -15   1    1.17    0.59
   0 -15  -1    0.45    0.54
   0 -15  -1    1.42    0.50
   0 -15   1    0.75    0.54
   0  15  -1    0.07    0.98
   0  15   1    0.54    0.75
   0 -15  -2   10.18    1.16
   0 -15   2    8.77    1.07
   0 -15  -2    8.38    0.82
   0 -15   2    8.23    0.96
   0  15   2    9.32    1.35
   0  15  -2    7.75    1.08
   0 -15  -3    1.41    0.57
   0 -15   3    2.12    0.79
   0 -15  -3    1.63    0.45
   0 -15   3    1.35    0.65
   0  15   3    0.39    0.71
   0  15  -3    2.86    0.83
   0 -15  -4    2.54    0.78
   0 -15   4    4.17    0.69
   0 -15  -4    3.32    0.50
   0 -15   4    3.37    0.62
   0  15   4    2.51    0.78
   0  15  -4    2.31    0.83
   0 -15  -5    4.44    0.74
   0 -15   5    2.82    0.65
   0 -15  -5    4.86    0.51
   0 -15   5    3.70    0.86
   0  15   5    3.49    0.80
   0  15  -5    3.51    0.87
   0 -15  -6    0.97    0.52
   0 -15   6    1.55    0.63
   0 -15  -6    0.99    0.41
   0 -15   6    0.80    0.61
   0  15   6   -0.37    0.66
   0  15  -6    0.99    0.79
   0 -15  -7    3.77    0.62
   0 -15   7    3.22    0.84
   0 -15  -7    3.88    0.53
   0 -15   7    4.86    0.78
   0  15   7    3.00    1.03
   0  15  -7    3.61    0.88
   0 -15  -8    2.30    0.69
   0 -15   8    1.20    0.80
   0 -15  -8    1.60    0.43
   0  15   8    1.27    0.69
   0  15  -8    2.98    0.88
   0 -15  -9    8.20    0.71
   0 -15   9    9.10    0.82
   0 -15  -9    9.81    0.83
   0  15   9    7.02    0.88
   0  15  -9    9.92    1.42
   0 -15 -10    1.91    0.60
   0 -15  10    0.41    0.80
   0 -15 -10    1.09    0.46
   0  15  10    1.34    0.65
   0  15 -10    1.33    0.84
   0 -15 -11    0.26    0.41
   0 -15  11   -0.98    0.56
   0 -15 -11   -0.11    0.40
   0  15  11   -0.40    0.69
   0  15 -11    0.25    0.80
   0 -15 -12    2.20    0.61
   0 -15  12    2.31    0.80
   0 -15 -12    2.81    0.49
   0  15  12    3.00    0.76
   0  15 -12    2.60    1.19
   0 -15 -13    1.56    0.52
   0 -15  13    1.26    0.61
   0 -15 -13    1.43    0.53
   0  15  13    1.15    0.71
   0  15 -13    1.59    0.84
   0 -15  14    1.54    0.83
   0 -15 -14    1.88    0.58
   0  15 -14    3.69    1.24
   0 -15  15    0.32    0.60
   0 -15 -15   -0.12    0.49
   0  15 -15    2.42    0.87
   0 -15  16   -0.55    0.77
   0 -15 -16    0.72    0.46
   0  15 -16    0.23    1.19
   0 -15  17   -0.73    0.61
   0 -15 -17    0.14    0.36
   0  15 -17   -0.68    0.83
   0 -15  18    3.35    0.73
   0  15 -18    2.98    1.20
   0 -15  19    2.79    0.83
   0  15 -19    0.29    0.93
   0 -15  20    1.53    0.84
   0  15 -20    2.49    0.99
   0 -15  21   -0.23    0.64
   0  15 -21    2.04    1.24
   0 -15  22   -0.14    0.65
   0  15 -22    0.46    1.21
   0 -15  23    0.97    0.74
   0  15 -23   -0.65    0.93
   0 -15  24    0.27    0.85
   0  15 -24   -1.75    0.97
   0 -15  25    3.12    0.93
   0  15 -25   -0.12    0.99
   0 -15  26    0.22    0.86
   0  15 -26    1.84    0.99
   0  15 -26   -0.44    1.22
   0 -15  27    0.43    0.70
   0  15 -27   -0.68    0.86
   0  15 -27   -0.85    1.25
   0 -16   0    3.61    0.84
   0 -16   0    4.92    0.53
   0  16   0    6.07    1.12
   0 -16  -1    5.72    1.02
   0 -16   1    6.03    0.95
   0 -16  -1    7.00    0.61
   0 -16   1    7.66    0.72
   0  16   1    3.88    1.10
   0  16  -1    4.09    0.92
   0 -16   2    0.44    0.58
   0 -16  -2    0.17    0.55
   0 -16  -2    0.56    0.34
   0 -16   2    0.44    0.60
   0  16   2    0.83    0.77
   0  16  -2    0.59    1.12
   0 -16  -3    0.30    0.76
   0 -16   3    0.90    0.60
   0 -16  -3    1.04    0.45
   0 -16   3    0.84    0.50
   0  16   3    0.96    0.77
   0  16  -3    0.62    1.04
   0 -16  -4   -0.33    0.52
   0 -16   4    0.64    0.61
   0 -16  -4    0.17    0.45
   0 -16   4   -0.63    0.66
   0  16   4    0.66    1.06
   0  16  -4   -0.79    0.79
   0 -16  -5    0.54    0.50
   0 -16   5    0.84    0.60
   0 -16  -5    0.67    0.42
   0 -16   5    0.33    0.56
   0  16   5    1.07    1.02
   0  16  -5    0.37    0.79
   0 -16  -6    2.42    0.70
   0 -16   6    1.71    0.81
   0 -16  -6    2.06    0.38
   0 -16   6    2.61    0.87
   0  16   6    1.17    0.93
   0  16  -6    1.84    0.83
   0 -16  -7    1.04    0.64
   0 -16   7    1.97    0.82
   0 -16  -7    2.59    0.50
   0 -16   7    4.05    0.94
   0  16   7    2.58    0.79
   0  16  -7    1.36    1.09
   0 -16  -8    0.01    0.71
   0 -16   8    1.04    0.63
   0 -16  -8    0.32    0.45
   0 -16   8    0.08    0.80
   0  16   8    0.90    0.98
   0  16  -8    0.26    1.16
   0 -16  -9   -0.21    0.62
   0 -16   9    0.51    0.62
   0 -16  -9    0.66    0.42
   0  16   9    0.68    0.82
   0  16  -9    1.20    0.85
   0 -16 -10    0.36    0.55
   0 -16  10    0.76    0.89
   0 -16 -10    0.55    0.40
   0  16  10   -0.09    0.87
   0  16 -10   -0.47    0.82
   0 -16 -11    4.08    0.71
   0 -16  11    4.42    0.75
   0 -16 -11    5.47    0.60
   0  16  11    4.44    0.91
   0  16 -11    2.66    0.89
   0 -16 -12    0.68    0.53
   0 -16  12    1.13    0.78
   0 -16 -12    0.15    0.42
   0  16  12    1.08    0.70
   0  16 -12    1.97    1.17
   0 -16  13    0.11    0.60
   0 -16 -13    0.21    0.34
   0  16 -13    0.40    0.83
   0 -16  14   -0.74    0.77
   0 -16 -14    0.14    0.34
   0  16 -14    0.37    1.17
   0 -16  15   -0.28    0.61
   0  16 -15    0.11    0.85
   0 -16  16    2.08    1.11
   0  16 -16    0.81    1.08
   0 -16  17    2.56    0.67
   0  16 -17    1.13    0.93
   0 -16  18    1.54    0.66
   0  16 -18   -0.34    1.33
   0 -16  19    0.85    0.84
   0  16 -19   -1.27    0.90
   0 -16  20    0.38    0.64
   0  16 -20    0.16    1.03
   0 -16  21    1.12    0.67
   0  16 -21   -0.88    1.17
   0 -16  22    0.72    0.93
   0  16 -22   -0.84    0.95
   0 -16  23    2.05    0.96
   0  16 -23   -1.17    0.97
   0 -16  24    0.14    0.67
   0  16 -24   -1.73    1.23
   0 -16  25   -0.81    0.68
   0  16 -25   -0.62    1.25
   0 -17   0    0.59    0.59
   0 -17   0   -0.11    0.42
   0  17   0    0.83    1.05
   0 -17   1   14.16    1.24
   0 -17  -1   11.41    1.04
   0 -17  -1   15.54    1.06
   0 -17   1   16.63    1.28
   0  17  -1   13.21    1.49
   0  17   1   13.23    1.33
   0 -17   2    0.88    0.83
   0 -17  -2    0.77    0.72
   0 -17  -2    1.18    0.50
   0 -17   2    0.10    0.46
   0  17   2    1.03    1.02
   0  17  -2    2.30    0.88
   0 -17   3    0.43    0.85
   0 -17  -3    1.33    0.58
   0 -17  -3    0.59    0.36
   0 -17   3    0.52    0.50
   0  17   3    0.20    0.97
   0  17  -3    1.17    0.84
   0 -17  -4    1.33    0.71
   0 -17   4    0.85    0.89
   0 -17  -4    2.23    0.44
   0 -17   4    3.63    0.76
   0  17   4    1.16    0.79
   0  17  -4    1.46    1.12
   0 -17  -5    3.32    0.85
   0 -17   5    3.50    0.96
   0 -17  -5    4.10    0.59
   0 -17   5    4.84    0.80
   0  17   5    3.97    0.88
   0  17  -5    3.66    1.20
   0 -17  -6    4.38    0.79
   0 -17   6    5.75    0.91
   0 -17  -6    5.75    0.58
   0 -17   6    4.46    0.73
   0  17   6    4.40    1.08
   0  17  -6    4.53    1.18
   0 -17  -7    2.54    0.69
   0 -17   7    4.15    0.76
   0 -17  -7    4.19    0.59
   0 -17   7    5.39    0.74
   0  17   7    3.10    1.12
   0  17  -7    5.32    1.21
   0 -17  -8    3.64    0.74
   0 -17   8    4.97    0.80
   0 -17  -8    3.12    0.51
   0 -17   8    4.99    0.81
   0  17   8    3.07    0.84
   0  17  -8    2.95    0.96
   0 -17  -9    0.17    0.45
   0 -17   9    0.04    0.80
   0 -17  -9    0.76    0.38
   0 -17   9    0.14    0.82
   0  17   9   -0.02    0.85
   0  17  -9    1.12    0.87
   0 -17 -10    0.57    0.58
   0 -17  10    1.99    0.82
   0 -17 -10   -0.46    0.45
   0 -17  10   -0.22    0.62
   0  17  10   -0.01    0.79
   0  17 -10   -0.14    0.87
   0 -17 -11    1.89    0.67
   0 -17  11    2.10    0.68
   0 -17 -11    1.74    0.54
   0  17  11    2.53    0.81
   0  17 -11    1.51    1.27
   0 -17  12    0.19    0.79
   0 -17 -12    0.78    0.50
   0  17 -12   -0.92    0.89
   0 -17  13    4.58    0.93
   0  17 -13    2.88    0.97
   0 -17  14    0.98    0.80
   0  17 -14    1.45    1.24
   0 -17  15    3.18    0.71
   0  17 -15    1.49    0.94
   0 -17  16   -0.79    0.80
   0  17 -16   -0.91    1.15
   0 -17  17    0.61    0.67
   0  17 -17    0.29    0.90
   0 -17  18    5.77    1.10
   0  17 -18    6.80    1.52
   0 -17  19    1.02    0.66
   0  17 -19    2.46    1.03
   0 -17  20    4.00    0.79
   0  17 -20   -0.54    1.20
   0 -17  21    1.57    0.92
   0  17 -21   -0.46    0.95
   0 -17  22    0.60    0.67
   0  17 -22   -0.26    1.00
   0 -17  23    1.40    0.74
   0  17 -23    1.15    1.27
   0 -17  24    1.61    0.78
   0  17 -24    0.52    1.01
   0 -18   0   16.14    1.51
   0 -18   0   18.00    1.42
   0  18   0   14.61    1.51
   0 -18  -1   -0.20    0.57
   0 -18   1   -0.48    0.58
   0 -18  -1    0.09    0.40
   0 -18   1   -0.42    0.57
   0  18  -1    0.21    0.84
   0  18   1    1.15    1.07
   0 -18  -2    0.70    0.59
   0 -18   2    0.95    0.61
   0 -18  -2    1.39    0.39
   0 -18   2    2.00    0.52
   0  18   2    1.28    1.07
   0  18  -2    1.29    1.24
   0 -18  -3    0.98    0.72
   0 -18   3   -0.46    0.59
   0 -18  -3   -0.09    0.44
   0 -18   3   -0.65    0.62
   0  18   3   -0.40    0.78
   0  18  -3   -0.93    1.07
   0 -18  -4    2.19    0.74
   0 -18   4    1.36    0.65
   0 -18  -4    1.86    0.50
   0 -18   4    0.80    0.52
   0  18   4    0.44    0.82
   0  18  -4    2.95    0.95
   0 -18  -5    0.55    0.55
   0 -18   5    0.76    0.63
   0 -18  -5    1.17    0.39
   0 -18   5    2.19    0.69
   0  18   5    0.99    1.01
   0  18  -5    1.60    0.87
   0 -18  -6    1.24    0.56
   0 -18   6    2.67    0.68
   0 -18  -6    1.88    0.57
   0 -18   6    1.56    0.81
   0  18   6    0.28    0.78
   0  18  -6    2.15    0.91
   0 -18  -7    2.45    0.59
   0 -18   7    1.72    0.72
   0 -18  -7    3.15    0.56
   0 -18   7    4.65    1.10
   0  18   7    2.38    0.81
   0  18  -7    2.35    0.93
   0 -18  -8    1.40    0.64
   0 -18   8    0.47    0.81
   0 -18  -8    0.80    0.45
   0 -18   8    0.13    0.77
   0  18   8    0.88    1.02
   0  18  -8    1.41    0.91
   0 -18  -9    0.02    0.59
   0 -18   9   -0.56    0.80
   0 -18  -9    0.19    0.42
   0 -18   9    0.19    0.64
   0  18   9   -0.04    0.87
   0  18  -9    0.47    0.90
   0 -18 -10    0.29    0.58
   0 -18  10    0.68    0.65
   0 -18  10    1.11    0.81
   0  18 -10   -0.59    1.28
   0 -18  11    0.94    0.66
   0 -18  11   -0.15    0.65
   0  18 -11    1.07    1.16
   0 -18  12    5.36    0.96
   0  18 -12    3.19    1.01
   0 -18  13    0.39    0.64
   0  18 -13    0.85    0.98
   0 -18  14    3.81    0.89
   0  18 -14    3.33    1.30
   0 -18  15   -0.88    0.63
   0  18 -15    0.77    0.89
   0 -18  16    0.73    0.91
   0  18 -16    0.42    1.30
   0 -18  17    1.46    0.85
   0  18 -17    1.09    0.94
   0 -18  18    1.50    0.97
   0  18 -18   -0.86    1.17
   0 -18  19   -0.20    0.63
   0  18 -19    1.60    0.96
   0 -18  20    2.47    0.94
   0  18 -20   -0.54    1.37
   0 -18  21    2.18    0.92
   0  18 -21    0.63    1.04
   0 -18  22    0.36    0.67
   0  18 -22   -1.11    0.95
   0 -19   0    0.08    0.60
   0 -19   0    0.42    0.56
   0  19   0    0.16    0.88
   0 -19  -1   -0.43    0.75
   0 -19   1   -0.63    0.60
   0 -19  -1   -0.11    0.53
   0 -19   1    0.25    0.47
   0  19   1    0.47    1.08
   0  19  -1    1.80    1.13
   0 -19  -2    1.11    0.61
   0 -19   2   -0.13    0.88
   0 -19  -2    0.29    0.36
   0 -19   2   -0.31    0.48
   0  19   2   -0.62    0.82
   0  19  -2    0.52    0.90
   0 -19  -3    3.44    0.83
   0 -19   3    3.67    0.87
   0 -19  -3    5.09    0.67
   0 -19   3    4.77    0.76
   0  19   3    4.41    1.19
   0  19  -3    3.76    0.99
   0 -19  -4    0.01    0.58
   0 -19  -4   -0.14    0.50
   0 -19   4    0.72    0.54
   0  19   4    0.25    1.05
   0  19  -4   -0.26    1.12
   0 -19  -5    0.08    0.56
   0 -19   5    1.09    0.81
   0 -19  -5   -0.27    0.47
   0 -19   5   -0.08    0.52
   0  19   5   -1.42    1.00
   0  19  -5   -0.88    1.37
   0 -19  -6    0.20    0.68
   0 -19   6    0.44    0.80
   0 -19  -6    0.96    0.40
   0 -19   6    0.64    0.56
   0  19   6   -0.15    1.09
   0  19  -6    1.40    1.17
   0 -19  -7    0.95    0.68
   0 -19   7    1.34    0.92
   0 -19   7    1.08    0.59
   0  19   7    1.29    0.97
   0  19  -7    2.30    1.24
   0 -19  -8    0.15    0.51
   0 -19   8    1.73    0.83
   0 -19   8   -0.24    0.59
   0  19   8   -0.65    0.89
   0  19  -8   -1.20    1.31
   0 -19  -9    1.22    0.62
   0 -19   9    1.01    0.66
   0 -19   9    1.15    0.77
   0  19  -9   -0.15    1.18
   0 -19  10    0.23    0.66
   0 -19  10    0.41    0.64
   0  19 -10    0.13    0.94
   0 -19  11   -0.56    1.20
   0 -19  11    1.13    0.85
   0  19 -11   -1.61    0.95
   0 -19  12    1.36    0.85
   0 -19  12   -0.40    0.68
   0  19 -12    0.74    0.94
   0 -19  13    6.13    0.94
   0 -19  13    6.03    0.93
   0  19 -13    6.18    1.54
   0 -19  14   -1.61    0.88
   0  19 -14   -0.47    0.96
   0 -19  15    0.83    0.65
   0  19 -15   -0.21    0.95
   0 -19  16    0.01    0.81
   0  19 -16    0.54    1.19
   0 -19  17    0.92    0.67
   0  19 -17    0.68    0.93
   0 -19  18   -0.23    0.88
   0  19 -18    1.22    1.40
   0 -19  19   -0.05    0.67
   0  19 -19    0.70    1.04
   0 -20   0    1.05    0.78
   0 -20   0    1.08    0.59
   0  20   0    0.49    1.11
   0 -20   1   -0.22    0.77
   0 -20  -1    0.62    0.60
   0 -20  -1    0.45    0.57
   0 -20   1    0.51    0.48
   0  20   1    0.83    0.95
   0  20  -1    0.02    0.91
   0 -20  -2    3.72    0.96
   0 -20   2    4.44    0.80
   0 -20  -2    2.73    0.62
   0 -20   2    4.30    0.75
   0  20   2    4.30    1.34
   0  20  -2    4.08    1.25
   0 -20  -3    0.32    0.62
   0 -20   3    0.71    0.65
   0 -20  -3    0.24    0.43
   0 -20   3    0.05    0.49
   0  20   3   -0.35    0.86
   0  20  -3    0.57    1.21
   0 -20  -4    2.30    0.97
   0 -20   4    2.70    0.79
   0 -20   4    3.13    0.87
   0  20   4    3.44    1.03
   0  20  -4    1.54    0.95
   0 -20  -5    0.70    0.78
   0 -20   5    1.60    0.66
   0 -20   5    1.00    0.66
   0  20   5   -0.75    0.80
   0  20  -5    2.09    1.23
   0 -20  -6   -0.04    0.68
   0 -20   6    1.86    0.73
   0 -20   6    0.09    0.66
   0  20   6    0.51    0.80
   0  20  -6   -0.38    0.96
   0 -20  -7   -0.06    0.75
   0 -20   7    0.72    0.64
   0 -20   7    0.11    0.67
   0  20   7   -0.94    0.95
   0  20  -7   -1.46    0.92
   0 -20   8   -0.03    0.66
   0 -20   8    0.12    0.79
   0  20  -8    1.82    1.02
   0 -20   9   -1.01    0.66
   0 -20   9   -0.16    0.58
   0  20  -9    0.46    0.99
   0 -20  10    2.71    0.93
   0 -20  10    3.53    1.45
   0  20 -10    2.10    1.03
   0 -20  11    1.88    0.90
   0 -20  11    0.92    0.69
   0  20 -11   -0.15    0.98
   0 -20  12    1.69    0.78
   0 -20  12    0.84    0.90
   0  20 -12    0.39    1.41
   0 -20  13   -0.15    0.68
   0 -20  13   -0.23    0.67
   0  20 -13   -0.51    1.26
   0 -20  14    1.25    0.89
   0 -20  14    3.63    0.84
   0  20 -14    0.15    1.01
   0 -20  15   -0.30    0.64
   0 -20  15    0.16    0.70
   0  20 -15    1.41    1.29
   0 -20  16    7.05    1.50
   0 -20  16    4.24    1.01
   0  20 -16    3.28    1.41
   0 -20  17    0.30    0.68
   0  20 -17    0.26    0.94
   0 -21   0    0.30    0.62
   0 -21   0   -0.23    0.47
   0  21   0    1.21    0.93
   0 -21   1   -0.01    0.63
   0 -21  -1    0.00    0.79
   0 -21   1    0.05    0.48
   0  21   1   -0.29    1.14
   0  21  -1    0.30    1.16
   0 -21  -2   -0.10    0.66
   0 -21   2    0.64    0.82
   0 -21   2    1.11    0.60
   0  21   2   -0.06    0.88
   0  21  -2   -1.56    0.93
   0 -21  -3    6.91    1.01
   0 -21   3    4.68    0.96
   0 -21   3    5.85    0.76
   0  21   3    5.00    1.06
   0  21  -3    4.89    1.11
   0 -21  -4   -0.20    0.73
   0 -21   4    0.18    0.85
   0 -21   4    0.10    0.50
   0  21   4   -0.01    1.05
   0  21  -4    1.43    1.26
   0 -21  -5    2.38    0.68
   0 -21   5    0.81    0.67
   0 -21   5    2.43    0.87
   0  21   5    2.58    1.10
   0  21  -5    0.77    1.36
   0 -21  -6    0.49    0.80
   0 -21   6    0.19    0.66
   0 -21   6    0.24    0.81
   0  21   6    0.99    0.85
   0  21  -6    0.04    1.24
   0 -21   7    0.87    0.85
   0 -21   7   -1.54    0.64
   0  21  -7    1.73    1.31
   0 -21   8   -0.92    0.82
   0 -21   8   -0.28    0.55
   0  21  -8    0.11    1.24
   0 -21   9    3.40    1.05
   0 -21   9    3.63    0.87
   0  21  -9    5.78    1.45
   0 -21  10    3.18    1.03
   0 -21  10    1.95    0.90
   0  21 -10    1.72    1.38
   0 -21  11    0.76    0.70
   0 -21  11    0.63    0.76
   0  21 -11   -0.09    1.25
   0 -21  12    0.07    0.69
   0 -21  12    0.80    0.65
   0  21 -12    0.79    1.05
   0 -21  13    0.70    1.03
   0 -21  13    0.32    1.34
   0  21 -13   -1.05    1.01
   0 -22   0    0.88    0.66
   0  22   0    1.64    1.22
   0 -22   1   -0.64    0.91
   0 -22  -1   -0.45    0.79
   0  22  -1    0.74    0.94
   0  22   1   -0.69    0.90
   0 -22  -2   -1.04    0.61
   0 -22   2    0.43    0.72
   0  22   2    1.29    0.94
   0  22  -2    0.51    1.08
   0 -22  -3   -0.61    0.77
   0 -22   3   -0.59    0.66
   0  22   3    1.59    1.17
   0  22  -3    1.61    1.37
   0 -22  -4    0.00    0.61
   0 -22   4    0.60    0.68
   0 -22   4   -0.81    0.48
   0  22   4   -0.04    1.20
   0  22  -4    0.94    1.01
   0 -22  -5    1.67    0.71
   0 -22   5    0.07    0.66
   0 -22   5    0.60    0.51
   0  22  -5   -0.95    0.98
   0 -22   6    0.21    0.84
   0 -22   6   -0.23    0.51
   0  22  -6    2.87    1.13
   0 -22   7   -0.84    0.85
   0 -22   7   -0.09    0.52
   0  22  -7   -0.84    0.97
   0 -22   8    0.55    0.71
   0 -22   8    0.52    0.68
   0  22  -8    0.83    1.04
   0 -22   9   -0.39    0.68
   0 -22   9    0.10    0.68
   0  22  -9    0.65    1.07
   1   0 -36    0.59    0.87
   1   0 -35   -0.88    0.81
   1   0 -34    1.07    0.98
   1   0 -33   -0.32    0.88
   1   0 -32    2.43    0.95
   1   0 -31   -0.63    0.88
   1   0 -30    7.72    1.03
  -1   0  29    0.35    0.43
   1   0 -29   -0.14    0.71
   1   0 -29   -0.46    0.63
  -1   0  28    7.99    0.79
   1   0 -28    7.40    0.98
   1   0 -28    8.07    1.07
  -1   0  27    0.19    0.47
   1   0 -27   -0.45    0.70
   1   0 -27    0.10    0.79
  -1   0  26   28.53    1.70
   1   0 -26   29.04    1.86
   1   0 -26   27.10    2.06
  -1   0  25    0.12    0.37
   1   0 -25   -0.41    0.69
   1   0 -25    0.08    0.74
  -1   0  24    1.76    0.45
   1   0 -24    1.55    0.73
   1   0 -24    0.94    0.60
  -1   0  23   -0.36    0.49
   1   0 -23   -0.52    0.66
   1   0 -23   -0.27    0.56
  -1   0  22   12.82    1.15
   1   0 -22   10.10    1.24
   1   0 -22    7.66    0.85
  -1   0  21   -0.11    0.55
   1   0 -21    0.59    0.67
   1   0 -21    0.28    0.57
  -1   0  20   61.03    2.52
   1   0 -20   56.54    2.36
   1   0 -20   53.97    2.52
  -1   0  19    0.17    0.51
   1   0 -19   -0.01    0.68
   1   0 -19    0.29    0.67
  -1   0  19   -0.23    0.33
  -1   0  18    2.77    0.59
   1   0 -18    3.00    0.76
   1   0 -18    3.28    0.51
   1   0 -18    3.15    0.75
  -1   0  18    2.13    0.40
  -1   0  17   -0.12    0.50
   1   0 -17   -1.09    0.65
   1   0 -17    0.10    0.29
   1   0 -17    0.07    0.48
  -1   0  17    0.32    0.31
  -1   0  16   12.67    1.07
   1   0 -16   13.96    1.22
   1   0 -16   13.84    1.02
   1   0 -16   10.57    1.02
  -1   0  16   10.01    0.80
  -1   0  15   -0.24    0.35
   1   0 -15    0.03    0.96
   1   0 -15    0.42    0.42
   1   0 -15   -0.03    0.63
  -1   0  15    0.32    0.35
  -1   0  14   82.36    2.38
   1   0 -14   79.93    2.28
   1   0 -14   83.98    2.56
   1   0 -14   82.37    2.05
   1   0 -14   80.97    2.46
  -1   0  14   72.75    1.83
  -1   0  13   -0.39    0.52
   1   0 -13   -0.38    0.56
   1   0 -13   -0.99    0.70
   1   0 -13   -0.25    0.41
   1   0 -13   -0.05    0.61
  -1   0  13    0.19    0.34
  -1   0  12   20.75    1.34
   1   0 -12   21.54    1.48
   1   0 -12   18.05    1.09
   1   0 -12   19.18    1.38
  -1   0  12   18.67    1.19
  -1   0  11   -0.05    0.57
   1   0 -11   -0.41    0.54
  -1   0  11    0.10    0.63
   1   0 -11   -0.48    0.40
   1   0 -11    0.19    0.61
  -1   0  11    0.04    0.34
  -1   0  10   29.11    1.48
   1   0 -10   30.56    1.57
  -1   0  10   30.04    1.58
   1   0 -10   30.00    1.28
   1   0 -10   28.92    1.53
  -1   0  10   29.91    1.35
  -1   0   9    0.06    0.59
   1   0  -9   -0.45    0.76
  -1   0   9    0.21    0.67
   1   0  -9   -0.16    0.47
   1   0  -9   -0.14    0.51
  -1   0   9   -0.13    0.37
  -1   0   8  438.38    5.50
   1   0  -8  450.01    5.25
  -1   0   8  440.56    5.39
   1   0  -8  446.72    4.58
   1   0  -8  437.91    4.92
  -1   0   8  462.93    4.92
   1   0  -7    0.14    0.75
  -1   0   7   -0.01    0.68
   1   0  -7   -0.17    0.45
   1   0  -7    0.03    0.47
  -1   0   7   -0.22    0.36
   1   0  -6  152.14    3.74
  -1   0   6  165.86    3.07
   1   0  -6  157.73    2.39
  -1   0   6  159.58    2.43
   1   0  -5   -0.10    0.62
  -1   0   5    0.12    0.68
   1   0  -5   -0.04    0.47
  -1   0   5   -0.01    0.37
   1   0  -4   47.80    1.88
  -1   0   4   58.09    2.29
   1   0  -4   55.97    1.95
  -1   0   4   47.04    1.64
   1   0  -3   -0.01    0.48
  -1   0   3   -0.06    0.38
  -1   0   3   -0.31    0.34
   1   0   2   -0.64    0.49
   1   0   3    0.19    0.45
  -1   0  -3    0.00    0.52
  -1   0  -3    0.36    0.86
   1   0   3   -0.16    0.61
  -1   0  -3    0.06    0.62
   1   0   3    0.29    0.77
   1   0   4  144.16    3.72
  -1   0  -4  153.76    4.08
  -1   0  -4  149.16    3.91
   1   0   4  144.82    3.97
  -1   0  -4  140.01    3.81
   1   0   4  154.23    4.74
   1   0   5   -0.04    0.51
  -1   0  -5   -0.22    0.72
  -1   0  -5   -0.24    0.90
   1   0   5    0.00    0.85
  -1   0  -5   -0.17    0.96
   1   0   5   -0.01    0.83
   1   0   6  385.71    4.86
  -1   0  -6  407.95    5.15
  -1   0  -6  407.38    5.30
   1   0   6  406.87    5.78
  -1   0  -6  395.19    5.42
   1   0   6  415.79    6.20
   1   0   7   -0.04    0.52
  -1   0  -7    0.30    0.54
  -1   0  -7   -0.31    0.96
   1   0   7   -0.14    0.87
  -1   0  -7    0.10    0.84
   1   0   7   -0.35    0.94
   1   0   8    5.64    0.68
  -1   0  -8    5.75    0.70
   1   0   8    5.76    0.81
  -1   0  -8    4.58    0.83
   1   0   8    5.11    0.98
  -1   0  -8    4.46    0.93
   1   0   8    4.38    0.83
   1   0   9   -0.36    0.63
  -1   0  -9   -0.32    0.52
   1   0   9   -0.26    0.64
  -1   0  -9   -0.25    0.96
  -1   0  -9    0.42    0.99
   1   0   9    0.15    0.65
   1   0  10   76.94    2.28
  -1   0 -10   78.43    2.43
   1   0  10   80.78    2.66
  -1   0 -10   82.66    2.65
  -1   0 -10   77.37    2.60
   1   0  10   77.90    2.65
   1   0  11    0.12    0.52
  -1   0 -11   -0.24    0.50
   1   0  11   -0.34    0.42
  -1   0 -11   -0.29    0.95
  -1   0 -11    0.43    0.80
   1   0  11    0.12    0.55
  -1   0 -12   21.34    1.37
  -1   0 -12   20.74    1.45
  -1   0 -12   20.38    1.53
   1   0  12   20.88    1.44
   1   0  13   -0.32    0.52
  -1   0 -13   -0.08    0.37
  -1   0 -13    0.39    0.67
  -1   0 -13   -0.16    0.74
   1   0  13    0.07    0.50
   1   0  14    2.52    0.55
  -1   0 -14    1.46    0.53
  -1   0 -14    2.44    0.97
  -1   0 -14    1.77    0.81
   1   0  14    1.45    0.55
   1   0  15   -0.20    0.49
  -1   0 -15    0.12    0.51
  -1   0 -15    0.14    0.86
  -1   0 -15   -0.66    0.69
   1   0  15    0.04    0.47
   1   0  16   54.62    1.83
  -1   0 -16   49.32    2.03
  -1   0 -16   55.08    1.95
  -1   0 -16   46.38    2.51
   1   0  16   47.70    1.70
   1   0  17    0.05    0.35
  -1   0 -17    0.22    0.54
  -1   0 -17    0.26    0.92
  -1   0 -17   -0.52    0.75
   1   0  17   -0.13    0.44
   1   0  18    1.36    0.39
  -1   0 -18    2.09    0.72
  -1   0 -18    1.69    0.76
   1   0  19   -0.01    0.45
  -1   0 -19   -0.10    0.87
  -1   0 -19    0.41    0.45
  -1   0 -19   -0.47    0.66
   1   0  20   10.45    0.97
  -1   0 -20   10.10    1.11
  -1   0 -20   10.14    0.60
  -1   0 -20   10.07    1.13
   1   0  21    0.00    0.44
  -1   0 -21    0.26    0.68
  -1   0 -21    0.02    0.35
  -1   0 -21    0.30    0.70
   1   0  22   23.49    1.51
  -1   0 -22   32.19    2.15
  -1   0 -22   29.21    1.68
  -1   0 -22   28.31    1.89
   1   0  23    0.09    0.35
  -1   0 -23    0.50    0.70
  -1   0 -23   -0.14    0.50
  -1   0 -23    0.32    0.62
   1   0  24   26.73    1.52
  -1   0 -24   24.91    1.53
  -1   0 -24   28.30    1.38
  -1   0 -24   19.82    1.27
   1   0  25    0.20    0.48
  -1   0 -25   -0.97    0.89
  -1   0 -25   -0.11    0.36
  -1   0 -25   -0.27    0.45
  -1   0 -26   36.99    1.45
  -1   0 -26   38.44    1.10
  -1   0 -26   29.78    2.03
   1   0  27   -0.48    0.42
  -1   0 -27    0.75    0.73
  -1   0 -27    0.45    0.52
   1   0  28   12.75    1.14
  -1   0 -28   12.23    1.42
  -1   0 -28    8.88    0.89
   1   0  29   -0.22    0.41
  -1   0 -29    0.11    0.71
  -1   0 -29   -0.44    0.46
  -1   0 -30    5.51    0.90
  -1   0 -31    0.88    0.92
  -1   0 -32   -0.24    0.88
  -1   0 -33    0.06    0.70
  -1   0 -34   -0.81    0.75
  -1   0 -35    0.08    0.71
   1  -1 -36   -1.26    0.90
   1  -1 -35   -0.94    0.80
   1   1 -35    1.69    1.05
   1  -1 -34   -0.50    0.84
   1   1 -34   -0.81    0.97
   1  -1 -33    0.95    0.78
   1   1 -33    1.19    0.99
   1  -1 -32    1.56    0.74
   1   1 -32    2.28    1.05
   1  -1 -31    0.38    0.68
   1   1 -31   -1.46    0.98
  -1  -1  30    0.02    0.49
   1  -1 -30   -0.24    0.69
   1   1 -30   -0.66    0.99
   1   1 -30    0.42    0.82
  -1  -1  29    0.67    0.53
   1  -1 -29    0.35    0.89
   1   1 -29    1.25    1.00
   1   1 -29    0.10    0.76
  -1   1  28    0.53    0.40
  -1  -1  28    0.28    0.50
   1  -1 -28   -0.15    0.97
   1   1 -28    1.14    1.02
   1  -1 -28    1.10    0.58
   1   1 -28    0.89    0.78
  -1   1  27    2.05    0.45
  -1  -1  27    1.61    0.55
   1  -1 -27    3.88    1.00
   1   1 -27    1.80    1.04
   1  -1 -27    1.62    0.66
   1   1 -27    1.99    0.68
  -1   1  26    7.72    0.63
  -1  -1  26    8.39    0.69
   1  -1 -26    8.14    1.07
   1   1 -26    8.86    1.17
   1  -1 -26    7.64    0.92
   1   1 -26    7.04    1.26
  -1   1  25    4.32    0.58
  -1  -1  25    4.50    0.59
   1  -1 -25    3.88    0.78
   1   1 -25    4.53    1.04
   1  -1 -25    4.03    0.83
   1   1 -25    3.43    0.98
  -1   1  24    0.05    0.46
  -1  -1  24    0.53    0.56
   1  -1 -24   -0.13    0.67
   1   1 -24   -0.96    0.91
   1  -1 -24    0.81    0.74
   1   1 -24   -0.52    0.88
  -1   1  23    1.76    0.51
  -1  -1  23    2.62    0.65
   1  -1 -23    2.91    0.75
   1   1 -23    2.03    0.96
   1   1 -23    2.40    0.50
   1  -1 -23    1.70    0.78
   1   1 -23    1.98    0.83
  -1   1  22   11.40    1.02
  -1  -1  22   10.79    1.03
   1  -1 -22    9.41    1.18
   1   1 -22   10.56    1.14
   1   1 -22   11.41    0.92
   1  -1 -22    9.99    1.27
   1   1 -22    9.77    1.25
  -1   1  22    8.26    0.95
  -1   1  21    9.40    1.06
  -1  -1  21    9.92    1.11
   1  -1 -21    8.37    1.24
   1   1 -21    8.25    1.14
   1   1 -21    8.20    0.84
   1  -1 -21    7.12    1.08
   1   1 -21    6.93    0.97
  -1   1  21    5.84    0.72
  -1   1  20   24.10    1.41
  -1  -1  20   20.38    1.20
   1  -1 -20   21.22    1.54
   1   1 -20   21.25    1.42
   1   1 -20   19.74    1.09
   1  -1 -20   19.28    1.42
   1   1 -20   22.40    1.52
  -1   1  20   15.92    1.26
  -1   1  19   42.06    1.96
  -1  -1  19   36.54    1.66
   1  -1 -19   42.86    2.05
   1   1 -19   34.43    1.72
   1   1 -19   40.31    1.58
   1  -1 -19   38.02    1.96
   1   1 -19   41.42    2.04
  -1   1  19   33.67    1.52
  -1   1  18   -0.03    0.47
  -1  -1  18    0.40    0.40
   1  -1 -18    0.03    0.87
   1   1 -18    0.60    0.97
   1   1 -18    0.58    0.40
   1  -1 -18    0.45    0.63
   1   1 -18    0.12    0.73
  -1   1  18    0.40    0.29
  -1   1  17    2.62    0.52
  -1  -1  17    2.70    0.60
   1  -1 -17    1.71    0.76
   1  -1 -17    2.27    0.70
   1   1 -17    2.61    0.76
   1   1 -17    1.72    0.43
   1  -1 -17    1.78    0.67
   1   1 -17    1.82    0.76
  -1   1  17    1.64    0.36
  -1   1  16    6.81    0.71
  -1  -1  16    7.69    0.81
   1  -1 -16    8.05    0.81
   1  -1 -16    7.63    0.94
   1   1 -16    6.66    0.95
   1   1 -16    7.37    0.61
   1  -1 -16    6.26    0.86
   1   1 -16    7.37    0.95
  -1  -1  16    5.54    0.50
  -1   1  16    6.36    0.54
  -1   1  15   21.14    1.25
  -1  -1  15   19.46    1.33
   1  -1 -15   20.78    1.32
   1  -1 -15   23.09    1.48
   1  -1 -15   19.77    1.48
   1   1 -15   19.58    1.48
  -1  -1  15   18.17    1.30
  -1   1  15   19.64    1.30
  -1   1  14   40.98    2.00
  -1  -1  14   38.77    1.74
   1  -1 -14   43.64    1.33
   1  -1 -14   48.77    2.24
   1  -1 -14   42.02    2.03
   1   1 -14   45.47    2.07
  -1  -1  14   38.83    1.66
  -1   1  14   44.55    1.87
  -1   1  13  100.31    2.69
  -1  -1  13  114.90    2.95
   1  -1 -13  102.34    2.63
   1  -1 -13  110.96    3.04
   1  -1 -13   96.63    2.90
   1   1 -13  107.04    3.00
  -1  -1  13  104.46    2.83
  -1   1  13  106.71    2.67
  -1   1  12    1.60    0.52
  -1  -1  12    2.05    0.68
   1  -1 -12    1.25    0.72
   1  -1 -12    2.05    0.74
   1  -1 -12    1.62    0.60
   1   1 -12    0.86    0.48
  -1  -1  12    1.48    0.43
  -1   1  12    1.68    0.41
  -1   1  11  124.61    3.26
  -1  -1  11  125.60    3.16
   1  -1 -11  116.50    2.85
  -1  -1  11  108.11    3.11
  -1   1  11  106.10    2.73
   1  -1 -11  122.26    3.23
   1  -1 -11  112.82    3.11
   1   1 -11  121.11    3.11
  -1  -1  11  109.70    2.77
  -1   1  11  119.28    2.89
  -1   1  10    1.46    0.53
  -1  -1  10    1.23    0.67
   1   1 -10    1.08    0.85
   1  -1 -10    0.80    0.72
  -1  -1  10    1.24    0.50
  -1   1  10    1.68    0.62
   1  -1 -10    1.08    0.72
   1  -1 -10    1.54    0.66
   1   1 -10    1.11    0.64
  -1  -1  10    1.02    0.43
  -1   1  10    1.28    0.34
  -1   1   9   34.04    1.69
  -1  -1   9   34.66    1.75
   1   1  -9   34.95    1.76
  -1  -1   9   32.59    1.61
   1  -1  -9   33.15    1.59
  -1   1   9   33.62    1.59
   1  -1  -9   35.02    1.93
   1   1  -9   32.09    1.51
   1  -1  -9   30.21    1.46
  -1  -1   9   33.81    1.51
  -1   1   9   31.27    1.33
  -1   1   8   12.84    0.93
  -1  -1   8   13.38    1.03
   1   1  -8   13.79    1.10
  -1  -1   8   13.25    0.96
   1  -1  -8   12.70    0.95
  -1   1   8   13.08    0.87
  -1   1   8   10.96    0.62
   1   1  -8   11.47    0.83
   1  -1  -8   11.55    0.76
  -1  -1   8   12.19    0.71
  -1   1   8   11.83    0.59
  -1  -1   7  206.32    3.49
  -1  -1   7  219.73    3.60
   1  -1  -7  230.33    3.32
  -1   1   7  221.75    3.32
   1   1  -7  227.97    3.17
   1  -1  -7  219.86    3.24
  -1  -1   7  225.96    3.23
   1   1  -6    1.59    0.81
  -1  -1   6    1.71    0.53
   1  -1  -6    2.08    0.70
  -1   1   6    2.13    0.59
   1   1  -6    1.89    0.55
  -1  -1   6    1.83    0.47
   1  -1  -6    2.06    0.73
  -1   1   6    2.07    0.59
  -1   1   5   44.40    1.86
   1   1  -5   47.41    1.97
   1  -1  -5   46.84    1.83
  -1   1   5   44.09    1.70
   1   1  -5   48.10    1.77
  -1  -1   5   46.26    1.77
   1  -1  -5   46.90    1.89
  -1   1   5   52.28    1.96
   1   1  -4  246.64    3.74
  -1  -1   4  231.10    3.48
   1  -1  -4  243.23    3.28
  -1   1   4  224.72    3.27
   1   1  -4  246.67    3.22
  -1  -1   4  234.67    3.14
   1  -1  -4  237.93    3.27
  -1   1   3   -0.27    0.36
  -1  -1   3    1.79    0.61
  -1   1   3   -0.15    0.35
  -1  -1   3   -0.23    0.31
   1  -1   2    4.72    0.63
   1  -1   2    3.00    0.79
   1   1   3    1.82    0.72
  -1  -1  -3    0.88    0.82
   1  -1   3    1.13    0.69
  -1   1  -3    0.58    0.58
  -1  -1  -3    1.07    0.67
   1   1   3    0.72    0.75
  -1   1  -3    0.93    0.76
   1  -1   3    1.22    0.76
  -1   1  -3    0.55    1.07
   1  -1   3    0.38    0.98
   1   1   4    6.83    0.82
  -1  -1  -4    6.89    0.66
   1  -1   4    7.79    0.93
  -1   1  -4    6.88    0.76
   1   1   4    7.10    0.83
  -1  -1  -4    8.05    1.12
   1   1   4    7.25    0.91
  -1   1  -4    7.30    1.05
   1  -1   4    6.38    1.01
  -1   1  -4    7.62    1.12
   1  -1   4    7.36    1.23
   1   1   5  122.12    3.15
  -1  -1  -5  126.63    3.31
   1  -1   5  124.31    3.22
  -1   1  -5  115.97    3.19
   1   1   5  129.32    3.57
  -1  -1  -5  128.91    3.49
   1   1   5  123.11    3.54
  -1   1  -5  126.02    3.64
   1   1   5  122.90    3.55
  -1   1  -5  126.67    3.79
   1  -1   5  126.61    3.75
   1   1   6   28.38    1.36
  -1  -1  -6   29.13    1.49
   1  -1   6   29.80    1.50
  -1   1  -6   28.09    1.42
   1   1   6   29.86    1.57
  -1  -1  -6   28.67    1.64
   1   1   6   27.24    1.58
  -1   1  -6   25.90    1.50
  -1  -1  -6   27.85    1.34
   1   1   6   28.58    1.73
  -1   1  -6   26.53    1.83
   1  -1   6   26.71    1.58
   1   1   7    1.01    0.55
  -1  -1  -7    1.60    0.55
   1  -1   7    0.63    0.70
  -1   1  -7    0.98    0.62
   1   1   7    1.13    0.56
  -1  -1  -7    0.66    0.93
   1   1   7    1.94    0.86
  -1   1  -7    1.38    0.78
  -1  -1  -7    0.89    0.62
  -1   1  -7    1.05    1.00
   1   1   7    1.03    0.91
   1  -1   7    0.51    0.78
   1   1   8   22.49    1.13
   1  -1   8   25.11    1.37
  -1  -1  -8   25.01    1.40
  -1   1  -8   22.82    1.25
   1   1   8   25.10    1.33
  -1  -1  -8   25.86    1.58
  -1   1  -8   28.24    1.77
   1   1   8   23.84    1.40
  -1  -1  -8   22.69    1.33
  -1   1  -8   22.69    1.59
   1   1   8   24.06    1.56
   1  -1   8   23.91    1.43
   1   1   9    4.76    0.57
   1  -1   9    5.66    0.78
  -1  -1  -9    5.51    0.71
  -1   1  -9    5.50    0.69
   1   1   9    5.86    0.69
  -1  -1  -9    6.60    1.05
  -1   1  -9    4.22    1.11
   1   1   9    4.66    0.95
  -1  -1  -9    5.69    0.83
  -1   1  -9    6.06    1.11
   1   1   9    5.43    0.81
   1  -1   9    5.27    0.80
   1   1  10   15.79    0.86
   1  -1  10   20.65    1.24
  -1  -1 -10   17.53    1.01
  -1   1 -10   16.23    0.88
   1   1  10   17.02    0.88
  -1  -1 -10   16.71    1.24
  -1   1 -10   16.81    1.12
   1   1  10   14.84    1.12
  -1  -1 -10   15.83    0.98
  -1   1 -10   15.35    1.28
   1   1  10   16.43    1.05
   1  -1  10   16.17    1.04
   1   1  11   89.30    2.39
   1  -1  11  100.25    2.69
  -1  -1 -11   93.45    2.70
  -1   1 -11   85.02    2.44
   1  -1  11   89.22    2.70
   1   1  11   86.81    2.46
  -1  -1 -11   93.12    2.61
  -1   1 -11   96.96    2.83
  -1  -1 -11   86.07    2.59
  -1   1 -11   94.91    2.93
   1   1  11   91.07    2.78
   1  -1  11   83.00    2.48
   1   1  12   24.26    1.40
   1  -1  12   25.47    1.53
  -1  -1 -12   22.36    1.43
  -1   1 -12   21.80    1.40
   1   1  12   21.85    1.50
  -1  -1 -12   24.58    1.58
  -1   1 -12   24.32    1.61
  -1  -1 -12   22.15    1.46
  -1   1 -12   24.48    1.75
   1   1  12   22.24    1.48
   1  -1  12   21.89    1.40
   1   1  13    4.23    0.57
   1  -1  13    3.60    0.69
  -1  -1 -13    3.86    0.58
  -1   1 -13    3.73    0.54
  -1  -1 -13    2.82    0.72
  -1   1 -13    4.23    1.01
  -1  -1 -13    3.87    0.58
  -1  -1 -13    3.24    0.68
  -1   1 -13    4.84    1.01
   1   1  13    3.23    0.58
   1  -1  13    3.48    0.54
   1   1  14    0.34    0.44
   1  -1  14    0.24    0.55
  -1  -1 -14   -0.05    0.47
  -1   1 -14    0.00    0.52
  -1  -1 -14   -0.05    0.62
  -1   1 -14   -0.88    0.94
  -1  -1 -14   -0.07    0.34
  -1  -1 -14    0.35    0.56
  -1   1 -14    0.74    0.89
   1   1  14    0.03    0.47
   1  -1  14    0.01    0.38
   1   1  15   28.00    1.41
   1  -1  15   26.06    1.37
  -1  -1 -15   26.64    2.30
  -1   1 -15   25.37    1.46
  -1  -1 -15   27.30    1.56
  -1   1 -15   25.95    1.55
  -1  -1 -15   30.01    1.54
  -1  -1 -15   25.72    1.49
  -1   1 -15   27.91    1.75
   1   1  15   23.36    1.49
   1  -1  15   23.29    1.47
   1   1  16    5.93    0.63
   1  -1  16    4.63    0.58
  -1  -1 -16    5.28    0.68
  -1  -1 -16    7.00    0.89
  -1   1 -16    6.81    1.11
  -1  -1 -16    6.68    0.60
  -1  -1 -16    5.90    0.81
  -1   1 -16    5.93    0.85
   1   1  16    5.72    0.72
   1   1  17   41.54    1.43
   1  -1  17   40.47    1.26
  -1  -1 -17   36.24    1.95
  -1  -1 -17   45.94    1.78
  -1   1 -17   46.99    1.73
  -1  -1 -17   40.49    1.04
  -1  -1 -17   34.84    1.96
  -1   1 -17   38.82    2.11
   1   1  17   37.58    1.91
   1   1  18    4.33    0.57
   1  -1  18    3.80    0.53
  -1  -1 -18    4.08    0.65
  -1  -1 -18    3.47    0.91
  -1   1 -18    4.68    0.80
  -1  -1 -18    4.33    0.55
  -1  -1 -18    3.28    0.66
  -1   1 -18    3.19    0.72
   1   1  18    2.94    0.49
   1   1  19    0.50    0.40
   1  -1  19    0.27    0.39
  -1  -1 -19    0.57    0.52
  -1  -1 -19   -0.21    0.66
  -1   1 -19    1.06    0.96
  -1  -1 -19    0.42    0.47
  -1  -1 -19    0.53    0.59
  -1   1 -19    0.52    0.59
   1   1  20    2.93    0.42
   1  -1  20    3.37    0.51
  -1  -1 -20    2.59    0.60
  -1  -1 -20    4.65    1.02
  -1   1 -20    3.43    0.78
  -1  -1 -20    3.32    0.55
  -1  -1 -20    2.59    0.58
  -1   1 -20    3.26    0.71
   1   1  20    2.24    0.45
   1   1  21    0.18    0.31
   1  -1  21   -0.05    0.38
  -1  -1 -21    0.01    0.65
  -1   1 -21    0.33    0.68
  -1  -1 -21   -0.25    0.49
  -1  -1 -21   -0.07    0.50
  -1   1 -21    0.22    0.58
   1   1  22    4.87    0.61
   1  -1  22    5.16    0.74
  -1  -1 -22    5.46    1.13
  -1   1 -22    4.26    0.89
  -1  -1 -22    5.25    0.74
  -1   1 -22    5.88    0.66
  -1  -1 -22    4.41    0.70
  -1   1 -22    4.54    0.82
   1   1  23   20.70    1.19
   1  -1  23   25.51    1.49
  -1  -1 -23   27.50    1.60
  -1   1 -23   27.84    1.78
  -1  -1 -23   28.30    1.41
  -1   1 -23   24.19    1.24
  -1  -1 -23   22.21    1.34
  -1   1 -23   24.30    1.58
   1   1  24    1.07    0.43
   1  -1  24    0.92    0.51
  -1  -1 -24    0.30    0.94
  -1   1 -24    1.40    0.74
  -1   1 -24    0.54    0.46
  -1  -1 -24    0.26    0.50
  -1   1 -24    0.27    0.79
   1   1  25    0.98    0.46
   1  -1  25    0.41    0.38
  -1  -1 -25    0.64    0.69
  -1   1 -25    0.08    0.71
  -1   1 -25    0.09    0.35
  -1  -1 -25    0.08    0.45
  -1   1 -25    0.40    0.71
   1   1  26    0.02    0.40
   1  -1  26    0.05    0.47
  -1  -1 -26    0.69    0.90
  -1   1 -26    1.23    0.95
  -1   1 -26    0.55    0.51
  -1  -1 -26    0.35    0.33
  -1   1 -26    0.06    0.52
   1   1  27    0.29    0.39
   1  -1  27    0.39    0.47
  -1  -1 -27    0.27    0.70
  -1   1 -27    1.30    1.03
  -1   1 -27    0.34    0.36
  -1   1 -27    0.47    0.71
   1   1  28    0.10    0.43
   1  -1  28    0.32    0.37
  -1  -1 -28    0.09    0.72
  -1   1 -28    0.23    0.73
  -1   1 -28    0.58    0.38
  -1  -1 -28    0.48    0.40
  -1   1 -28    0.06    0.62
   1  -1  29    7.48    0.90
  -1  -1 -29    9.15    1.31
  -1   1 -29    7.69    1.03
  -1   1 -29    8.78    0.89
  -1   1 -29    5.43    0.84
   1  -1  30    0.20    0.36
  -1  -1 -30   -0.45    0.71
  -1   1 -30   -0.35    0.71
  -1   1 -30    0.42    0.53
  -1  -1 -31    0.77    0.71
  -1   1 -31   -0.45    0.92
  -1  -1 -32    2.56    0.97
  -1   1 -32   -0.35    0.89
  -1  -1 -33   -0.77    0.68
  -1   1 -33    0.41    0.74
  -1  -1 -34    0.31    0.70
  -1   1 -34    0.04    0.73
  -1  -1 -35    1.59    0.94
  -1   1 -35    0.51    0.73
   1   2 -36    2.30    0.96
   1  -2 -35    0.98    0.69
   1   2 -35    0.37    0.88
   1  -2 -34    0.46    0.69
   1   2 -34    1.79    0.93
   1  -2 -33    0.15    0.67
   1   2 -33   -1.29    0.85
   1  -2 -32    2.58    0.95
   1   2 -32    2.76    0.97
  -1  -2  31    6.17    0.68
   1  -2 -31    8.10    1.20
   1   2 -31   10.47    1.44
   1   2 -31    7.91    1.18
  -1  -2  30    1.91    0.54
   1  -2 -30    1.01    0.69
   1   2 -30    3.62    1.15
   1   2 -30    0.84    0.83
  -1  -2  29    1.09    0.53
   1  -2 -29    1.33    0.72
   1   2 -29    2.58    0.95
   1   2 -29    0.09    0.83
  -1  -2  28   -0.09    0.59
   1  -2 -28   -0.94    0.67
   1   2 -28    0.65    0.92
   1   2 -28    0.52    0.70
  -1   2  27    0.94    0.37
  -1  -2  27    1.72    0.60
   1  -2 -27    0.31    0.98
   1   2 -27    1.52    0.95
   1  -2 -27    1.37    0.58
   1   2 -27    1.62    0.97
  -1   2  26    5.41    0.77
  -1  -2  26    7.06    0.69
   1  -2 -26    6.50    1.01
   1   2 -26    4.55    0.86
   1   2 -26    6.16    0.86
   1  -2 -26    4.86    0.78
   1   2 -26    6.98    1.02
  -1   2  25    1.20    0.38
  -1  -2  25    1.35    0.60
   1  -2 -25    1.98    0.73
   1   2 -25    1.26    0.73
   1   2 -25    0.95    0.34
   1  -2 -25    0.69    0.54
   1   2 -25    0.99    0.67
  -1   2  24   13.55    1.01
  -1  -2  24   16.74    1.01
   1  -2 -24   14.61    1.20
   1   2 -24   16.04    1.29
   1   2 -24   15.92    1.17
   1  -2 -24   11.13    1.16
   1   2 -24   14.18    1.33
  -1   2  23    7.08    0.77
  -1  -2  23    8.73    0.87
   1  -2 -23   10.76    1.21
   1   2 -23    7.40    1.03
   1   2 -23    6.42    0.65
   1  -2 -23    5.72    0.96
   1   2 -23    6.41    1.14
  -1   2  22    5.79    0.59
  -1  -2  22    5.69    0.81
   1  -2 -22    6.56    1.11
   1   2 -22    5.67    1.21
   1   2 -22    5.68    0.73
   1  -2 -22    4.20    0.77
   1   2 -22    4.43    0.82
  -1   2  22    3.74    0.53
  -1   2  21   19.06    1.34
  -1  -2  21   19.73    1.38
   1  -2 -21   19.19    1.44
   1   2 -21   20.37    1.63
   1   2 -21   19.85    1.24
   1  -2 -21   16.33    1.45
   1   2 -21   18.32    1.41
  -1   2  20    8.89    0.89
  -1  -2  20    9.96    1.03
   1  -2 -20    9.22    1.18
   1   2 -20    8.62    1.07
   1   2 -20    9.47    0.80
   1  -2 -20    8.04    1.02
   1   2 -20    9.24    1.19
  -1   2  19   44.97    1.98
  -1  -2  19   47.02    1.95
   1  -2 -19   36.52    1.83
   1  -2 -19   45.09    2.10
   1   2 -19   42.53    2.13
   1  -2 -19   37.48    2.01
   1   2 -19   45.11    2.23
  -1   2  18    1.19    0.46
  -1  -2  18    0.84    0.45
   1  -2 -18    1.43    0.70
   1  -2 -18    1.57    0.68
   1  -2 -18    1.23    0.64
   1   2 -18    1.24    0.59
  -1   2  18    0.90    0.31
  -1   2  17   25.55    1.60
  -1  -2  17   21.31    1.36
   1  -2 -17   22.18    1.43
   1  -2 -17   23.36    1.65
   1  -2 -17   22.99    1.70
   1   2 -17   21.52    1.46
  -1   2  17   21.21    1.30
  -1   2  16   10.09    0.93
  -1  -2  16    9.03    0.90
   1  -2 -16    9.13    0.97
   1  -2 -16   10.71    1.24
   1  -2 -16    9.26    1.05
   1   2 -16   10.60    1.14
  -1   2  16    8.88    0.69
  -1   2  15    0.74    0.39
  -1  -2  15    0.96    0.63
   1  -2 -15    1.57    0.65
   1  -2 -15    1.61    0.66
   1  -2 -15    0.61    0.58
   1   2 -15    0.41    0.73
  -1   2  15    0.87    0.32
  -1   2  14    9.28    0.80
  -1  -2  14   11.70    1.12
   1  -2 -14   10.54    1.04
   1  -2 -14   11.02    1.27
   1  -2 -14    9.06    0.93
   1   2 -14   10.54    1.12
  -1  -2  14    8.33    0.67
  -1   2  14    9.82    0.57
  -1   2  13    4.12    0.55
  -1  -2  13    5.15    0.79
   1  -2 -13    5.61    0.79
   1  -2 -13    4.79    0.77
   1  -2 -13    3.77    0.65
   1   2 -13    5.33    0.85
  -1  -2  13    4.83    0.55
  -1   2  13    4.64    0.44
  -1   2  12   49.00    2.13
  -1  -2  12   50.50    2.12
   1  -2 -12   51.23    2.14
  -1   2  12   45.68    1.95
   1  -2 -12   51.33    2.35
   1  -2 -12   43.38    1.64
   1   2 -12   48.94    2.15
  -1  -2  12   41.68    1.77
  -1   2  12   41.79    1.77
  -1   2  11   11.45    0.91
  -1  -2  11   11.25    0.95
   1  -2 -11   12.79    0.97
  -1   2  11   12.17    0.88
   1  -2 -11   12.88    1.13
  -1   2  11   11.68    0.82
   1  -2 -11   11.42    1.00
   1   2 -11   14.55    1.23
  -1  -2  11   12.70    0.91
  -1   2  11   12.72    0.85
  -1   2  10   94.08    3.19
  -1  -2  10  109.02    2.99
  -1  -2  10  106.44    3.16
   1  -2 -10  100.28    2.68
  -1   2  10  103.25    2.89
   1  -2 -10  114.02    3.28
  -1   2  10   95.83    2.50
   1  -2 -10  100.55    3.03
   1   2 -10  104.33    2.90
  -1  -2  10  105.35    2.82
  -1   2  10  109.03    2.81
  -1   2   9   14.33    1.25
  -1  -2   9   15.11    1.05
  -1  -2   9   14.62    1.01
   1  -2  -9   14.78    0.97
  -1   2   9   15.03    1.02
   1  -2  -9   14.45    1.18
  -1   2   9   13.04    0.59
   1   2  -9   13.03    0.91
   1  -2  -9   11.97    1.00
  -1  -2   9   13.35    0.74
  -1   2   9   15.84    0.79
  -1   2   8    1.64    0.48
  -1   2   8    2.34    0.72
  -1  -2   8    1.28    0.82
  -1  -2   8    1.83    0.75
   1  -2  -8    1.88    0.51
  -1   2   8    2.09    0.54
   1  -2  -8    2.15    0.89
   1   2  -8    1.11    0.69
   1  -2  -8    2.02    0.66
  -1  -2   8    1.15    0.49
  -1   2   8    1.60    0.53
  -1   2   7  101.29    2.66
  -1  -2   7   96.75    2.82
  -1  -2   7  103.07    2.97
   1  -2  -7  101.09    2.69
  -1   2   7   96.48    2.64
   1  -2  -7  101.62    3.03
   1   2  -7   89.94    2.43
  -1  -2   7   94.43    2.49
   1  -2  -7   94.80    2.57
  -1   2   6  264.03    3.75
  -1  -2   6  266.96    3.90
   1  -2  -6  265.82    3.59
  -1   2   6  266.93    3.50
   1  -2  -6  262.11    4.42
   1   2  -6  251.81    3.44
  -1  -2   6  249.94    3.38
  -1   2   5   28.12    1.45
  -1  -2   5   30.97    1.59
   1  -2  -5   29.20    1.37
  -1   2   5   28.09    1.27
   1  -2  -5   28.85    1.66
   1   2  -5   26.06    1.29
  -1  -2   5   26.57    1.26
  -1   2   4    0.59    0.60
  -1  -2   4    0.89    0.72
   1  -2  -4    0.88    0.60
  -1   2   4    0.86    0.48
   1  -2  -4    1.03    1.36
   1   2  -4    0.54    0.56
  -1  -2   4    0.56    0.45
   1  -2  -3   52.91    2.13
  -1   2   3   50.17    2.40
  -1  -2   3   57.28    2.36
   1  -2  -3   54.61    1.86
  -1   2   3   52.02    1.91
  -1   2   3   53.60    2.44
   1  -2  -3   48.72    2.41
   1   2  -3   48.41    1.77
  -1  -2   3   52.96    1.98
   1  -2  -2  118.29    3.68
  -1   2   2  103.23    3.83
   1  -2  -2  117.86    2.80
  -1   2   2  115.42    2.92
   1  -2  -2  108.65    4.37
  -1   2   1   55.76    1.97
   1  -2   0    2.91    0.71
  -1   2   0    1.69    0.57
   1  -2   0    2.26    0.47
  -1   2   0    2.36    0.55
  -1   2   0    2.72    0.94
   1  -2   0    2.13    0.95
   1   2   0    3.02    0.43
  -1  -2   0    2.46    0.37
  -1  -2  -1    2.84    0.48
   1  -2   1    2.65    0.78
  -1   2  -1    2.39    0.57
  -1   2  -1    1.86    0.91
   1  -2   1    2.22    0.84
   1   2   1    2.62    0.40
  -1  -2  -1    2.35    0.43
  -1  -2  -2  249.85    3.38
  -1   2  -2  247.60    3.90
  -1   2  -2  255.15    4.84
   1  -2   2  255.50    4.71
   1   2   3    0.89    0.45
   1  -2   3    0.32    0.70
  -1   2  -3    0.28    0.60
  -1  -2  -3    0.98    0.84
   1   2   3    0.66    0.61
   1   2   3    0.85    0.43
  -1   2  -3    0.57    1.04
   1  -2   3    0.81    1.05
   1   2   4    0.41    0.38
  -1  -2  -4    0.24    0.45
   1  -2   4    0.89    0.70
  -1   2  -4   -0.28    0.62
  -1  -2  -4    0.45    1.15
   1   2   4    0.85    0.96
   1   2   4    0.32    0.78
   1   2   4    0.65    0.44
  -1   2  -4    0.22    1.05
   1  -2   4   -0.34    0.83
   1   2   5  123.97    2.99
  -1  -2  -5  134.23    3.35
   1  -2   5  128.51    3.35
  -1   2  -5  121.92    3.34
  -1  -2  -5  123.06    3.32
   1   2   5  123.19    3.57
  -1  -2  -5  133.22    3.47
   1   2   5  125.77    3.58
  -1  -2  -5  127.38    3.04
  -1   2  -5  126.64    3.67
   1  -2   5  122.59    3.55
   1   2   6   10.25    0.64
  -1  -2  -6   10.47    0.71
   1  -2   6    9.37    0.90
  -1   2  -6   10.59    0.88
  -1  -2  -6   10.09    0.86
   1   2   6    9.98    0.85
  -1  -2  -6    9.62    1.03
   1   2   6    8.91    0.96
  -1  -2  -6    9.65    0.71
   1   2   6    9.37    0.73
  -1   2  -6    9.62    1.23
   1  -2   6    8.53    0.98
   1   2   7    0.45    0.43
  -1  -2  -7    0.28    0.41
   1  -2   7    0.88    0.71
  -1   2  -7    0.79    0.46
  -1  -2  -7    0.58    0.67
   1   2   7    0.69    0.65
  -1  -2  -7    0.08    0.85
   1   2   7    0.58    0.75
  -1   2  -7    0.61    1.09
  -1  -2  -7    0.47    0.37
   1   2   7   -0.28    0.67
  -1   2  -7    0.55    1.05
   1  -2   7    0.35    0.76
   1   2   8    4.64    0.49
  -1  -2  -8    4.80    0.57
   1  -2   8    3.42    0.76
  -1   2  -8    3.41    0.71
   1   2   8    3.60    0.63
  -1  -2  -8    3.81    0.71
   1   2   8    4.04    0.87
  -1   2  -8    4.86    1.15
  -1  -2  -8    4.44    0.59
   1   2   8    3.78    0.90
  -1   2  -8    4.37    1.09
   1  -2   8    3.48    0.78
   1   2   9  117.62    3.10
  -1  -2  -9  122.89    3.46
   1  -2   9  119.24    3.20
  -1   2  -9  109.32    3.07
   1   2   9   99.42    3.03
  -1  -2  -9  113.97    3.19
   1   2   9  100.16    3.21
  -1   2  -9  118.90    3.45
  -1  -2  -9  112.72    2.77
  -1   2  -9  106.10    3.27
   1   2   9  108.71    3.65
   1  -2   9  101.86    3.20
   1   2  10    0.10    0.43
   1  -2  10    0.63    0.65
  -1  -2 -10    0.09    0.51
  -1   2 -10    0.52    0.42
   1   2  10    0.57    0.49
  -1  -2 -10    0.19    0.62
   1   2  10    0.05    0.77
  -1   2 -10    0.02    1.04
  -1  -2 -10    0.11    0.49
  -1   2 -10    0.37    0.97
   1   2  10    0.15    0.50
   1  -2  10    0.24    0.60
   1   2  11    4.25    0.49
   1  -2  11    4.64    0.77
  -1  -2 -11    4.45    0.63
  -1   2 -11    4.12    0.69
   1   2  11    4.14    0.62
  -1  -2 -11    4.41    0.73
  -1   2 -11    4.12    0.83
  -1  -2 -11    4.16    0.57
  -1  -2 -11    4.09    0.47
  -1   2 -11    3.36    1.04
   1   2  11    3.49    0.61
   1  -2  11    2.75    0.53
   1   2  12    0.82    0.38
   1  -2  12    1.23    0.69
  -1  -2 -12    0.33    0.43
  -1   2 -12    0.18    0.41
   1   2  12    0.82    0.37
  -1  -2 -12    0.78    0.86
  -1   2 -12    0.73    0.73
  -1  -2 -12    0.61    0.50
  -1  -2 -12    0.46    0.37
  -1   2 -12   -0.16    0.96
   1   2  12    0.54    0.54
   1  -2  12    0.53    0.62
   1   2  13    6.63    0.57
   1  -2  13    7.14    0.83
  -1  -2 -13    6.56    0.69
   1   2  13    7.23    0.80
  -1  -2 -13    6.51    0.79
  -1   2 -13    5.93    0.90
  -1  -2 -13    6.36    0.51
  -1  -2 -13    6.17    0.60
  -1   2 -13    6.88    0.91
   1   2  13    7.09    0.76
   1  -2  13    6.30    0.76
   1   2  14   24.85    1.29
   1  -2  14   25.39    1.38
  -1  -2 -14   23.22    1.37
  -1  -2 -14   26.30    1.63
  -1   2 -14   28.99    1.84
  -1  -2 -14   25.96    1.28
  -1  -2 -14   22.76    1.31
  -1   2 -14   23.34    1.53
   1   2  14   23.50    1.50
   1   2  15   13.71    1.08
   1  -2  15   15.38    1.16
  -1  -2 -15   12.96    1.11
  -1  -2 -15   13.95    1.14
  -1   2 -15   14.92    1.50
  -1  -2 -15   14.44    0.97
  -1  -2 -15   13.69    1.06
  -1   2 -15   15.07    1.48
   1   2  15   11.31    1.11
   1   2  16   14.28    1.00
   1  -2  16   15.11    1.09
  -1  -2 -16   13.94    1.11
  -1  -2 -16   15.20    1.31
  -1   2 -16   16.74    1.43
  -1  -2 -16   17.79    1.11
  -1  -2 -16   15.64    1.07
  -1   2 -16   16.69    1.49
   1   2  16   14.89    1.08
   1   2  17    5.61    0.62
   1  -2  17    6.87    0.77
  -1  -2 -17    6.01    0.82
  -1  -2 -17    6.70    1.06
  -1   2 -17    5.82    0.91
  -1  -2 -17    7.23    0.71
  -1  -2 -17    6.47    0.67
  -1   2 -17    6.13    1.11
   1   2  17    6.02    0.71
   1   2  18    3.21    0.47
   1  -2  18    3.16    0.55
  -1  -2 -18    2.53    0.53
  -1  -2 -18    4.45    0.98
  -1   2 -18    2.72    0.77
  -1  -2 -18    3.05    0.54
  -1  -2 -18    2.73    0.47
  -1   2 -18    1.55    0.94
   1   2  18    1.72    0.39
   1   2  19   20.83    1.21
   1  -2  19   23.22    1.31
  -1  -2 -19   15.64    1.40
  -1  -2 -19   22.42    1.50
  -1   2 -19   18.39    1.14
  -1  -2 -19   17.65    1.44
  -1   2 -19   21.19    1.59
   1   2  19   14.91    1.22
   1   2  20    9.58    1.03
   1  -2  20    9.64    1.09
  -1  -2 -20    7.17    0.98
  -1  -2 -20    9.38    1.15
  -1   2 -20   10.67    1.33
  -1  -2 -20    8.09    0.91
  -1   2 -20   10.82    1.32
   1   2  21    0.18    0.34
   1  -2  21    0.80    0.59
  -1  -2 -21   -0.43    0.64
  -1   2 -21   -0.19    0.92
  -1  -2 -21    0.16    0.37
  -1   2 -21    0.38    0.85
   1   2  21    0.00    0.32
   1   2  22    2.92    0.45
   1  -2  22    1.50    0.62
  -1  -2 -22    3.02    0.92
  -1   2 -22    2.54    0.78
  -1  -2 -22    2.62    0.46
  -1   2 -22    2.39    0.71
   1   2  22    1.70    0.40
   1   2  23    9.39    0.93
   1  -2  23   11.14    0.92
  -1  -2 -23    9.31    1.09
  -1   2 -23   11.02    1.00
  -1  -2 -23    6.01    0.72
  -1   2 -23    7.42    0.97
   1   2  24    2.63    0.43
   1  -2  24    2.20    0.48
  -1  -2 -24    2.99    1.01
  -1   2 -24    3.39    0.80
  -1  -2 -24    1.77    0.43
  -1   2 -24    1.25    0.67
   1   2  25    0.81    0.37
   1  -2  25    1.21    0.54
  -1  -2 -25    2.44    0.73
  -1   2 -25    1.59    0.96
  -1   2 -25    0.76    0.50
  -1  -2 -25    1.18    0.78
  -1   2 -25    0.74    1.34
   1   2  26    0.20    0.34
   1  -2  26   -0.77    0.50
  -1  -2 -26   -2.08    0.85
  -1   2 -26   -1.12    1.05
  -1   2 -26   -0.38    0.79
   1   2  27    1.67    0.47
   1  -2  27    1.45    0.44
  -1  -2 -27    1.43    0.71
  -1   2 -27    1.82    0.99
  -1   2 -27    0.92    0.47
  -1   2 -27    1.11    0.62
   1  -2  28    0.62    0.50
  -1  -2 -28    1.27    0.99
  -1   2 -28    0.14    0.74
  -1   2 -28    0.12    0.36
  -1   2 -28   -0.05    0.69
   1  -2  29    2.54    0.54
  -1  -2 -29    3.26    0.78
  -1   2 -29    3.44    0.86
  -1   2 -29    2.83    0.55
  -1   2 -29    2.36    0.74
   1  -2  30    3.07    0.56
  -1  -2 -30    2.81    0.93
  -1   2 -30    1.95    0.80
  -1   2 -30    2.44    0.75
  -1   2 -30    2.10    0.61
   1  -2  31    0.44    0.46
  -1  -2 -31    0.67    0.71
  -1   2 -31   -1.69    0.94
  -1   2 -31    0.62    0.47
  -1   2 -31    0.65    0.60
  -1  -2 -32    1.79    0.77
  -1  -2 -33    0.51    0.99
  -1   2 -33    0.30    0.92
  -1  -2 -34   -0.33    0.69
  -1   2 -34    0.11    0.70
  -1  -2 -35    0.02    0.67
  -1   2 -35    0.75    0.74
   1  -3 -36   -0.69    0.65
   1   3 -36    0.34    0.72
   1  -3 -35    1.65    0.88
   1   3 -35   -0.09    0.70
   1  -3 -34    1.42    0.95
   1   3 -34   -0.18    0.71
   1  -3 -33    2.69    0.75
   1   3 -33    0.25    0.72
  -1  -3  32    1.12    0.45
   1  -3 -32    1.21    0.68
   1   3 -32    0.98    0.73
   1   3 -32    1.40    0.84
  -1  -3  31    4.76    0.62
   1  -3 -31    6.44    1.09
   1   3 -31    2.55    0.78
   1   3 -31    3.89    0.82
  -1  -3  30    0.30    0.62
   1  -3 -30    1.06    0.87
   1   3 -30    0.25    0.91
   1   3 -30   -0.49    0.88
  -1  -3  29    1.33    0.60
   1  -3 -29    0.53    0.67
   1   3 -29    0.18    1.00
   1   3 -29    1.10    0.90
  -1  -3  28    1.17    0.51
   1  -3 -28    0.54    0.68
   1   3 -28    2.27    0.98
   1   3 -28    1.25    0.46
   1   3 -28    0.58    0.71
  -1  -3  27    2.68    0.68
   1  -3 -27    1.36    0.97
   1   3 -27    0.78    0.75
   1   3 -27    1.22    0.35
   1   3 -27    2.95    0.93
  -1  -3  26    0.91    0.64
   1  -3 -26    0.57    0.66
   1   3 -26    0.67    0.77
   1   3 -26    0.70    0.40
   1  -3 -26    0.77    0.39
   1   3 -26    1.75    0.91
  -1   3  25    0.46    0.36
  -1  -3  25    0.78    0.48
   1  -3 -25   -0.18    0.65
   1   3 -25    0.81    0.75
   1   3 -25    1.00    0.44
   1  -3 -25    0.76    0.41
   1   3 -25    1.08    0.71
  -1   3  24    0.41    0.35
  -1  -3  24    0.78    0.66
   1  -3 -24   -0.17    0.83
   1   3 -24   -0.78    0.72
   1   3 -24    0.49    0.40
   1  -3 -24    0.15    0.43
   1   3 -24   -0.48    0.95
  -1   3  23    0.49    0.31
  -1  -3  23    1.04    0.62
   1  -3 -23    0.22    0.66
   1   3 -23    1.54    1.00
   1   3 -23    0.24    0.32
   1  -3 -23    0.32    0.47
   1   3 -23    0.51    0.65
  -1   3  23    0.37    0.25
  -1   3  22    5.91    0.70
  -1  -3  22    5.69    0.73
   1  -3 -22    5.68    1.08
   1   3 -22    5.48    0.95
   1  -3 -22    5.01    0.74
  -1   3  22    4.19    0.52
  -1   3  21    3.41    0.44
  -1  -3  21    3.84    0.77
   1  -3 -21    4.68    0.88
   1  -3 -21    2.75    0.72
   1   3 -21    3.69    0.86
   1  -3 -21    2.43    0.58
   1   3 -21    2.62    1.27
  -1   3  21    1.82    0.32
  -1   3  20    4.85    0.58
  -1  -3  20    6.54    0.86
   1  -3 -20    5.61    0.76
   1  -3 -20    4.50    1.00
   1  -3 -20    4.83    0.79
   1   3 -20    5.11    0.82
  -1   3  20    3.16    0.40
  -1   3  19   21.36    1.34
  -1  -3  19   22.70    1.30
   1  -3 -19   23.75    1.41
   1  -3 -19   24.17    1.48
   1  -3 -19   18.89    1.58
   1   3 -19   22.62    1.53
  -1   3  19   18.92    1.16
  -1   3  18   12.48    1.09
  -1  -3  18   17.05    1.24
   1  -3 -18   15.23    1.18
   1  -3 -18   14.19    1.30
   1  -3 -18   11.46    1.46
   1   3 -18   14.44    1.15
  -1   3  18   10.26    0.90
  -1   3  17   78.94    2.34
   1  -3 -17   86.61    2.15
   1  -3 -17   83.93    2.55
   1  -3 -17   73.00    2.60
   1   3 -17   76.21    2.19
  -1   3  16    3.37    0.44
  -1  -3  16    2.77    0.55
   1  -3 -16    3.21    0.56
   1  -3 -16    3.67    0.71
   1  -3 -16    3.32    0.67
   1   3 -16    4.19    0.87
  -1   3  16    3.61    0.39
  -1   3  15   28.81    1.65
  -1  -3  15   31.97    1.78
   1  -3 -15   33.35    1.79
   1  -3 -15   34.25    2.05
   1  -3 -15   27.49    1.87
   1   3 -15   28.51    1.57
  -1   3  15   27.62    1.37
  -1   3  14   50.26    1.78
  -1  -3  14   56.79    1.88
   1  -3 -14   53.69    1.75
   1  -3 -14   57.70    2.06
   1   3 -14   45.96    2.40
  -1   3  14   45.91    2.31
  -1   3  13   11.89    1.23
  -1  -3  13   15.05    1.23
   1  -3 -13   11.45    0.95
   1  -3 -13   14.44    1.32
  -1   3  13   11.93    0.81
   1  -3 -13   12.53    1.15
   1   3 -13   16.47    1.33
  -1   3  13   14.70    1.00
  -1   3  12   14.75    1.06
  -1   3  12   11.51    1.38
  -1  -3  12   14.13    1.20
   1  -3 -12   12.94    1.07
  -1   3  12   11.42    0.84
   1  -3 -12   13.42    1.28
  -1   3  12   11.16    0.77
   1  -3 -12   11.16    1.47
   1   3 -12   12.98    1.17
  -1  -3  12   10.41    0.81
  -1   3  11    4.33    0.57
  -1   3  11    3.66    0.61
  -1  -3  11    4.65    0.82
   1  -3 -11    3.71    0.73
   1  -3 -11    4.87    0.72
  -1   3  11    3.48    0.43
   1   3 -11    3.49    0.79
  -1  -3  11    3.60    0.54
  -1  -3  10   61.49    2.53
   1  -3 -10   55.02    2.19
  -1   3  10   54.91    2.22
   1  -3 -10   60.01    2.57
   1   3 -10   56.83    2.34
  -1  -3  10   53.61    2.25
  -1  -3   9    6.28    0.91
  -1  -3   9    6.19    0.85
   1  -3  -9    7.04    0.63
  -1   3   9    6.79    0.58
   1  -3  -9    7.10    0.94
   1   3  -9    5.60    0.64
  -1  -3   9    6.13    0.63
  -1  -3   8  119.43    3.26
  -1  -3   8  121.46    3.41
   1  -3  -8  121.97    3.12
  -1   3   8  113.28    2.98
   1  -3  -8  131.86    3.61
   1   3  -8  116.16    3.13
  -1  -3   8  116.18    3.15
  -1  -3   7   73.00    2.02
  -1  -3   7   79.58    2.52
   1  -3  -7   79.42    2.27
  -1   3   7   76.92    2.17
  -1   3   7   72.82    2.24
   1   3  -7   73.11    1.62
  -1  -3   7   70.70    2.42
  -1   3   6  119.02    3.45
  -1  -3   6  128.90    3.52
   1  -3  -6  134.61    3.31
  -1   3   6  129.17    3.18
   1  -3  -6  136.20    3.70
  -1   3   6  124.53    3.62
   1   3  -6  124.16    3.14
  -1  -3   6  122.72    3.12
   1  -3  -5  146.00    3.88
  -1   3   5  131.18    4.23
   1  -3  -5  149.34    3.50
  -1   3   5  141.88    3.44
   1  -3  -5  141.51    3.70
  -1   3   5  126.33    3.48
   1  -3  -5  141.98    4.95
   1   3  -5  145.38    3.54
  -1  -3   5  129.01    3.85
   1  -3  -4   17.23    1.17
  -1   3   4   15.14    1.31
   1  -3  -4   16.96    0.73
  -1   3   4   17.46    0.71
  -1   3   4   17.06    1.41
  -1   3   4   18.35    1.57
   1  -3  -4   16.97    1.72
  -1  -3   4   17.80    0.81
   1  -3  -3    5.32    0.74
  -1   3   3    4.90    0.68
   1  -3  -3    5.37    0.49
  -1   3   3    5.02    0.48
  -1   3   3    5.09    0.88
  -1   3   3    4.88    1.00
   1  -3  -3    4.75    0.96
   1   3  -3    5.62    0.70
  -1  -3   3    4.36    0.58
   1  -3  -2   25.64    1.41
  -1   3   2   21.25    1.20
   1  -3  -2   25.44    1.13
  -1   3   2   25.46    1.16
  -1   3   2   24.24    1.68
   1  -3  -2   23.54    1.47
   1   3  -2   23.88    1.19
  -1  -3   2   24.05    1.13
   1  -3  -1  569.31    6.56
  -1   3   1  559.02    5.89
  -1   3   1  581.41    7.47
   1  -3  -1  581.38    7.86
   1   3  -1  578.88    6.01
  -1  -3   1  548.90    5.63
   1  -3   0  161.46    3.07
  -1   3   0  158.70    2.88
   1  -3   0  168.90    2.62
  -1   3   0  169.65    3.55
   1  -3   0  161.28    3.40
   1   3   0  171.46    2.59
  -1  -3   0  166.86    2.64
   1  -3   1   60.24    2.39
  -1   3  -1   57.53    2.32
  -1   3  -1   63.14    2.66
   1  -3   1   60.47    2.50
   1   3   1   58.95    2.13
  -1  -3  -1   61.76    2.12
   1  -3   2   23.62    1.34
  -1   3  -2   29.04    1.48
   1   3   2   26.98    1.51
  -1   3  -2   26.31    1.72
   1  -3   2   24.91    1.53
   1   3   2   26.30    1.22
  -1  -3  -2   25.86    1.14
  -1  -3  -3   29.99    1.31
   1  -3   3   31.76    1.56
  -1   3  -3   31.42    1.56
  -1  -3  -3   32.66    1.62
   1   3   3   32.53    1.43
  -1   3  -3   32.00    1.91
   1  -3   3   31.10    1.70
   1   3   3   31.13    1.29
  -1  -3  -3   34.58    1.43
  -1  -3  -4   30.10    1.34
   1  -3   4   30.02    1.51
  -1   3  -4   30.99    1.52
  -1  -3  -4   28.36    1.86
   1   3   4   31.91    1.64
   1   3   4   28.80    1.44
  -1   3  -4   28.05    1.79
   1  -3   4   28.34    1.61
   1   3   4   28.64    1.26
  -1  -3  -4   29.93    1.26
   1   3   5  340.91    3.95
  -1  -3  -5  355.14    4.14
   1  -3   5  373.17    4.61
  -1   3  -5  363.59    4.75
  -1  -3  -5  349.05    4.91
   1   3   5  353.44    4.34
   1   3   5  357.68    4.79
  -1   3  -5  372.75    5.21
   1  -3   5  360.95    5.49
   1   3   6   21.74    1.05
  -1  -3  -6   22.26    1.14
   1  -3   6   22.05    1.29
  -1   3  -6   19.20    1.06
  -1  -3  -6   18.31    0.97
   1   3   6   20.34    1.11
   1   3   6   20.37    1.21
   1   3   6   18.39    0.70
  -1   3  -6   21.18    1.54
   1  -3   6   19.59    1.16
   1   3   6   21.22    0.97
   1   3   7    5.50    0.47
  -1  -3  -7    5.82    0.57
   1  -3   7    6.16    0.85
  -1   3  -7    5.73    0.64
  -1  -3  -7    5.72    0.67
   1   3   7    5.53    0.59
  -1  -3  -7    6.07    0.84
   1   3   7    5.70    0.80
   1   3   7    5.29    0.55
  -1   3  -7    5.97    0.88
   1  -3   7    5.52    0.68
  -1  -3  -8    0.15    0.44
   1  -3   8    0.21    0.72
  -1   3  -8    0.51    0.46
  -1  -3  -8    0.54    0.58
   1   3   8    0.47    0.46
  -1  -3  -8    0.91    0.74
   1   3   8    0.08    0.65
   1   3   8   -0.05    0.44
  -1   3  -8    0.31    1.04
   1  -3   8    0.33    0.70
   1   3   9   41.90    1.74
  -1  -3  -9   43.55    1.53
   1  -3   9   42.26    1.91
  -1   3  -9   41.13    1.91
  -1  -3  -9   43.76    1.44
   1   3   9   42.54    1.88
  -1  -3  -9   44.62    2.03
   1   3   9   40.25    2.10
   1   3   9   44.36    2.56
  -1   3  -9   46.01    2.27
   1  -3   9   40.26    1.87
   1   3  10   23.82    1.34
  -1  -3 -10   25.95    1.61
   1  -3  10   22.92    1.42
  -1   3 -10   22.13    1.43
  -1  -3 -10   26.06    1.59
   1   3  10   23.73    1.41
  -1  -3 -10   24.39    1.59
   1   3  10   21.96    1.53
   1   3  10   22.65    1.73
  -1   3 -10   24.15    1.80
   1  -3  10   23.23    1.60
   1   3  11   24.93    1.42
   1  -3  11   27.25    1.65
  -1  -3 -11   24.58    1.53
  -1  -3 -11   20.18    1.39
   1   3  11   20.18    1.34
  -1  -3 -11   25.27    1.67
  -1   3 -11   26.75    1.77
  -1   3 -11   22.40    1.57
   1   3  11   21.45    1.58
   1  -3  11   21.47    1.55
   1   3  12   15.32    1.02
   1  -3  12   16.69    1.34
  -1  -3 -12   15.86    1.19
   1   3  12   16.08    1.31
  -1  -3 -12   14.59    1.17
  -1   3 -12   17.87    1.58
  -1   3 -12   17.57    1.58
   1   3  12   15.24    1.24
   1   3  13   33.05    1.78
   1  -3  13   36.65    2.02
  -1  -3 -13   33.10    2.01
   1   3  13   30.64    1.77
  -1  -3 -13   35.81    2.07
  -1   3 -13   38.61    2.31
  -1   3 -13   36.47    2.26
   1   3  13   31.43    1.89
   1   3  14    0.47    0.31
   1  -3  14    0.45    0.63
  -1  -3 -14    0.41    0.39
  -1  -3 -14    1.00    0.82
  -1   3 -14    0.29    0.97
  -1   3 -14    0.67    0.93
   1   3  14    0.38    0.34
   1   3  15    5.80    0.56
   1  -3  15    4.32    0.60
  -1  -3 -15    5.02    0.65
  -1  -3 -15    4.58    0.72
  -1   3 -15    3.68    0.80
   1   3  15    3.64    0.46
   1   3  16    5.38    0.63
   1  -3  16    5.09    0.64
  -1  -3 -16    4.40    0.61
  -1  -3 -16    5.53    0.80
  -1   3 -16    3.31    1.03
  -1   3 -16    4.60    0.84
   1   3  16    3.76    0.52
   1   3  17   20.85    1.29
   1  -3  17   22.36    1.42
  -1  -3 -17   20.84    1.60
  -1  -3 -17   24.07    1.63
  -1   3 -17   22.00    1.69
  -1   3 -17   20.65    1.54
   1   3  18    5.33    0.52
   1  -3  18    5.49    0.74
  -1  -3 -18    3.76    0.59
  -1  -3 -18    6.33    1.03
  -1   3 -18    5.51    0.96
  -1   3 -18    5.78    0.94
   1   3  18    4.56    0.56
   1   3  19    3.20    0.44
   1  -3  19    3.55    0.71
  -1  -3 -19    2.82    0.57
  -1  -3 -19    3.39    0.92
  -1   3 -19    2.89    0.81
  -1   3 -19    3.38    0.81
   1   3  19    1.86    0.39
   1   3  20    2.08    0.40
   1  -3  20    2.57    0.71
  -1  -3 -20    2.60    0.86
  -1   3 -20    2.22    0.79
  -1   3 -20    1.97    0.73
   1   3  20    1.43    0.37
   1   3  21    0.35    0.37
   1  -3  21    1.41    0.66
  -1  -3 -21   -0.11    0.61
  -1   3 -21    0.49    0.73
   1   3  21    0.27    0.28
   1   3  22   18.20    1.39
  -1  -3 -22   20.52    1.48
  -1   3 -22   16.54    1.41
  -1   3 -22   19.14    1.66
   1   3  23    0.23    0.34
   1  -3  23    0.07    0.45
  -1  -3 -23   -0.26    0.66
  -1   3 -23    0.95    0.75
  -1   3 -23   -1.04    0.95
   1   3  24    0.99    0.38
   1  -3  24    1.38    0.49
  -1  -3 -24    0.81    0.94
  -1   3 -24    0.18    0.98
   1   3  25    8.82    0.69
   1  -3  25    9.29    0.94
  -1  -3 -25    9.89    1.97
  -1   3 -25    8.32    1.15
  -1   3 -25    8.10    0.94
   1  -3  26    0.35    0.56
  -1  -3 -26   -0.57    0.65
  -1   3 -26   -0.77    1.06
  -1   3 -26   -0.33    0.65
   1  -3  27    1.45    0.46
  -1  -3 -27    0.70    0.85
  -1   3 -27    0.87    0.97
  -1   3 -27    1.35    0.85
   1  -3  28    5.42    0.76
  -1  -3 -28    5.63    0.91
  -1   3 -28    6.00    0.99
  -1   3 -28    5.92    0.75
  -1   3 -28    5.51    1.02
   1  -3  29    2.53    0.56
  -1  -3 -29    1.85    0.92
  -1   3 -29    3.14    0.85
  -1   3 -29    2.29    0.41
  -1   3 -29    2.45    0.69
   1  -3  30    1.97    0.50
  -1  -3 -30    1.83    0.73
  -1   3 -30    2.24    0.84
  -1   3 -30    2.64    0.50
  -1   3 -30    2.79    0.79
   1  -3  31    4.41    0.67
  -1  -3 -31    4.66    0.85
  -1   3 -31    5.31    0.92
  -1   3 -31    4.57    0.63
  -1   3 -31    2.74    0.84
   1  -3  32    0.93    0.46
  -1  -3 -32    2.98    0.97
  -1   3 -32    1.45    0.79
  -1   3 -32    0.94    0.51
  -1   3 -32    0.89    0.60
  -1  -3 -33   -0.76    0.73
  -1   3 -33    0.04    0.93
  -1   3 -33    0.39    0.47
  -1  -3 -34    3.53    1.04
  -1   3 -34    4.49    1.07
  -1  -3 -35    0.77    0.70
  -1   3 -35    0.14    1.02
   1  -4 -36   -0.50    0.87
   1   4 -36    0.12    0.87
   1  -4 -35    0.40    0.65
   1   4 -35    0.73    1.04
   1  -4 -34   -0.03    0.65
   1   4 -34    1.33    0.95
  -1  -4  33   -0.31    0.53
   1  -4 -33   -0.46    0.89
   1   4 -33    0.01    0.92
   1   4 -33    0.73    0.97
  -1  -4  32    0.39    0.56
   1  -4 -32    0.80    0.69
   1   4 -32   -0.11    0.70
  -1  -4  31    0.15    0.46
   1  -4 -31   -0.52    0.65
   1   4 -31   -0.54    0.71
   1   4 -31    0.33    0.73
  -1  -4  30    2.53    0.68
   1  -4 -30    1.97    0.96
   1   4 -30    2.39    0.81
   1   4 -30    2.19    0.51
   1   4 -30    3.24    1.11
  -1  -4  29    8.08    0.92
   1  -4 -29    9.34    1.09
   1   4 -29    7.97    1.08
   1   4 -29    7.09    0.79
   1   4 -29    7.39    1.08
  -1  -4  28    0.48    0.51
   1  -4 -28   -0.09    0.94
   1   4 -28   -0.45    0.96
   1   4 -28    0.56    0.39
   1   4 -28    0.20    1.02
  -1  -4  27   -0.16    0.71
   1  -4 -27    0.44    0.66
   1   4 -27   -1.47    1.06
   1   4 -27    0.25    0.31
   1   4 -27    0.21    0.74
  -1  -4  26    0.16    0.49
   1  -4 -26   -0.06    0.82
   1   4 -26   -0.33    0.74
   1   4 -26   -0.25    0.31
   1   4 -26    1.00    0.93
  -1  -4  25    3.57    0.79
   1  -4 -25    3.54    0.76
   1   4 -25    1.66    0.77
   1   4 -25    2.62    0.78
  -1  -4  24    1.72    0.53
   1  -4 -24    2.83    0.86
   1   4 -24    3.36    0.82
   1   4 -24    2.50    0.96
  -1   4  23   11.18    1.04
  -1   4  23   11.70    1.44
  -1  -4  23   11.20    0.99
   1  -4 -23    8.01    0.91
   1  -4 -23   10.42    1.13
   1   4 -23   11.75    1.37
   1   4 -23    9.46    1.14
  -1   4  22   15.93    1.47
  -1   4  22   16.99    1.64
  -1  -4  22   18.64    1.39
   1  -4 -22   17.61    1.37
   1  -4 -22   18.07    1.53
   1   4 -22   15.56    1.39
   1   4 -22   13.57    1.25
  -1   4  21    1.22    0.44
  -1  -4  21    1.45    0.52
   1  -4 -21    1.50    0.55
   1  -4 -21    1.10    0.63
   1   4 -21    1.31    0.87
  -1   4  20   23.81    1.38
  -1   4  20   24.05    1.57
  -1  -4  20   27.77    1.67
   1  -4 -20   24.69    1.48
   1  -4 -20   24.82    1.53
   1   4 -20   19.98    1.47
  -1   4  19    9.01    1.06
  -1   4  19    9.46    1.10
  -1  -4  19    9.61    0.94
   1  -4 -19    9.82    1.05
   1  -4 -19    9.83    1.16
   1   4 -19   11.11    1.27
  -1  -4  18    2.68    0.73
   1  -4 -18    2.60    0.69
   1  -4 -18    2.54    0.84
   1   4 -18    1.82    0.83
  -1  -4  17   12.41    1.13
   1  -4 -17   14.16    1.11
   1  -4 -17   15.72    1.30
   1   4 -17   13.81    1.22
  -1  -4  16    1.74    0.54
   1  -4 -16    1.79    0.66
   1  -4 -16    2.41    0.81
   1   4 -16    2.07    0.62
  -1  -4  15    0.00    0.70
   1  -4 -15   -0.08    0.45
   1  -4 -15   -0.26    0.76
   1   4 -15    0.00    0.78
  -1  -4  14   22.03    1.30
   1  -4 -14   21.59    1.29
   1  -4 -14   21.20    1.31
   1   4 -14   21.95    1.32
  -1  -4  13  125.20    3.21
   1  -4 -13  120.94    3.04
   1  -4 -13  124.05    3.26
   1   4 -13  119.63    3.15
  -1  -4  12  126.74    3.21
   1  -4 -12  123.92    3.10
   1  -4 -12  126.17    3.24
   1   4 -12  113.72    2.95
  -1  -4  11   12.73    1.03
   1  -4 -11   11.56    0.89
  -1   4  11   11.87    0.89
   1  -4 -11   12.73    1.16
   1   4 -11   13.03    1.21
  -1  -4  10   18.55    1.31
   1  -4 -10   19.08    1.29
  -1   4  10   17.84    1.16
   1  -4 -10   20.14    1.44
  -1   4  10   17.44    1.38
   1   4 -10   17.52    1.28
  -1  -4   9   20.50    1.47
   1  -4  -9   21.04    1.31
  -1   4   9   18.81    1.18
   1  -4  -9   21.08    1.44
  -1   4   9   17.85    1.39
   1   4  -9   17.68    1.31
  -1  -4   9   17.41    1.21
  -1  -4   8   20.78    1.36
   1  -4  -8   21.99    1.16
  -1   4   8   19.24    0.80
   1  -4  -8   22.78    1.32
  -1   4   8   19.38    1.20
   1   4  -8   20.84    1.24
  -1  -4   8   19.86    0.97
  -1  -4   7    6.70    1.01
   1  -4  -7    6.25    0.65
  -1   4   7    6.01    0.48
   1  -4  -7    6.79    0.86
  -1   4   7    6.72    0.92
   1  -4  -7    7.11    0.86
   1   4  -7    5.76    0.64
  -1  -4   7    5.60    0.60
   1  -4  -6    4.89    1.39
  -1   4   6    3.77    1.31
  -1  -4   6    5.47    1.00
   1  -4  -6    4.87    0.59
  -1   4   6    4.11    0.45
  -1   4   6    4.10    0.70
  -1   4   6    5.04    1.31
   1  -4  -6    4.96    1.19
   1   4  -6    4.51    0.80
  -1  -4   6    4.16    0.59
   1  -4  -5   32.29    1.56
  -1   4   5   29.98    1.75
  -1  -4   5   36.03    1.84
   1  -4  -5   33.45    1.39
  -1   4   5   34.02    1.43
  -1   4   5   32.43    1.76
  -1   4   5   32.82    1.80
   1  -4  -5   29.57    1.58
  -1  -4   5   30.73    1.41
   1  -4  -4   47.50    2.19
  -1   4   4   43.24    1.96
   1  -4  -4   47.75    1.70
  -1   4   4   48.66    1.79
  -1   4   4   47.03    2.18
  -1   4   4   47.07    2.28
   1  -4  -4   42.19    1.85
   1   4  -4   46.84    1.84
  -1  -4   4   44.61    1.68
   1  -4  -3  248.93    4.20
  -1   4   3  238.36    3.81
   1  -4  -3  253.06    3.02
  -1   4   3  262.78    3.40
   1  -4  -3  243.91    4.20
  -1  -4   3  240.95    3.12
   1  -4  -2    0.94    0.76
  -1   4   2    1.16    0.59
   1  -4  -2    1.19    0.43
  -1   4   2    0.94    0.46
  -1   4   2    1.29    0.96
   1  -4  -2    0.63    0.83
   1   4  -2    1.50    0.64
  -1  -4   2    1.33    0.50
   1  -4  -1    2.44    0.71
  -1   4   1    2.66    0.66
   1  -4  -1    2.34    0.51
  -1   4   1    2.97    0.61
  -1   4   1    2.64    1.02
   1  -4  -1    2.48    0.75
   1   4  -1    2.00    0.61
  -1  -4   1    2.51    0.51
   1  -4   0   68.98    2.50
  -1   4   0   71.02    2.64
   1  -4   0   73.71    2.18
  -1   4   0   74.57    2.65
   1  -4   0   67.62    2.64
   1   4   0   72.58    1.64
  -1  -4   0   74.98    2.11
   1  -4   1   11.69    0.95
  -1   4  -1   12.23    0.91
  -1  -4  -1   13.47    0.83
  -1   4  -1   12.78    1.28
   1  -4   1   13.54    1.05
   1   4   1   14.71    0.88
  -1  -4  -1   13.58    0.68
   1  -4   2   33.33    1.62
  -1   4  -2   26.98    1.47
  -1  -4  -2   32.49    1.50
  -1   4  -2   32.65    1.90
   1  -4   2   30.97    1.66
   1   4   2   32.78    1.47
  -1  -4  -2   32.19    1.38
  -1   4  -3  523.04    6.25
  -1  -4  -3  494.91    5.57
   1   4   3  512.41    7.43
  -1  -4  -3  507.13    5.26
   1  -4   4  348.59    4.50
  -1  -4  -4  355.46    4.37
  -1   4  -4  356.26    5.47
   1   4   4  354.18    4.07
  -1  -4  -5    4.81    0.48
   1  -4   5    3.77    0.62
  -1   4  -5    3.57    0.74
  -1  -4  -5    3.70    0.59
   1   4   5    3.72    0.39
   1   4   5    3.29    0.57
  -1   4  -5    3.60    1.12
   1  -4   5    3.31    0.62
   1   4   5    3.16    0.48
  -1  -4  -5    3.58    0.43
  -1  -4  -6  154.71    3.68
   1  -4   6  151.38    3.88
  -1   4  -6  145.98    3.87
  -1  -4  -6  152.27    4.01
   1   4   6  150.66    3.61
   1   4   6  147.84    3.97
  -1   4  -6  157.41    2.96
   1  -4   6  140.40    3.76
   1   4   6  155.32    3.70
  -1  -4  -7   12.50    0.64
   1  -4   7   12.32    0.94
  -1   4  -7   10.48    0.76
  -1  -4  -7   11.93    0.86
   1   4   7   11.69    0.66
   1   4   7   11.80    0.91
   1   4   7   10.67    0.65
  -1   4  -7   12.42    1.03
   1  -4   7   10.62    0.79
   1   4   7   11.39    0.66
   1   4   8   56.56    2.21
  -1  -4  -8   62.16    2.43
   1  -4   8   62.07    2.49
  -1   4  -8   51.51    2.22
  -1  -4  -8   56.28    2.40
   1   4   8   58.63    2.34
   1   4   8   56.27    2.48
   1   4   8   52.42    2.07
  -1   4  -8   61.26    2.73
   1  -4   8   53.34    2.28
   1   4   8   57.24    2.13
   1   4   9   37.93    1.61
  -1  -4  -9   43.02    1.88
   1  -4   9   43.18    1.90
  -1  -4  -9   39.43    1.81
   1   4   9   40.24    1.81
  -1  -4  -9   44.45    1.97
   1   4   9   39.16    2.05
   1   4   9   38.20    1.96
  -1   4  -9   39.44    1.97
   1   4   9   41.66    1.74
   1   4  10   13.97    0.95
  -1  -4 -10   15.43    1.14
   1  -4  10   16.44    1.27
  -1  -4 -10   15.48    1.13
   1   4  10   14.78    1.08
  -1  -4 -10   16.61    1.28
   1   4  10   14.77    1.14
   1   4  10   15.95    1.45
  -1   4 -10   16.58    1.54
   1   4  10   15.55    0.99
   1   4  11    4.20    0.40
  -1  -4 -11    4.82    0.56
   1  -4  11    5.08    0.81
  -1  -4 -11    4.38    0.65
   1   4  11    4.52    0.54
  -1  -4 -11    5.02    0.80
   1   4  11    4.89    0.74
  -1   4 -11    4.30    0.80
   1   4  11    4.49    0.41
   1   4  12   34.98    1.56
  -1  -4 -12   36.17    1.85
   1  -4  12   37.90    1.77
  -1  -4 -12   31.56    1.73
   1   4  12   35.24    1.67
  -1  -4 -12   37.95    1.82
  -1   4 -12   34.29    1.83
   1   4  12   34.29    1.92
   1   4  13   13.83    1.06
   1  -4  13   14.20    1.09
  -1  -4 -13   13.22    1.17
   1   4  13   13.47    1.08
  -1  -4 -13   15.70    1.20
  -1   4 -13   14.75    1.49
   1   4  13   14.16    1.20
   1   4  14    3.75    0.40
   1  -4  14    3.65    0.60
  -1  -4 -14    3.50    0.54
  -1  -4 -14    3.62    0.68
  -1  -4 -14    3.45    0.64
  -1   4 -14    2.90    1.08
  -1   4 -14    3.91    1.07
   1   4  14    2.57    0.43
   1   4  15    2.45    0.36
   1  -4  15    2.14    0.54
  -1  -4 -15    2.03    0.47
  -1  -4 -15    2.25    0.61
  -1   4 -15    3.04    1.05
  -1   4 -15    3.09    0.98
   1   4  15    2.19    0.38
   1   4  16   10.42    0.94
   1  -4  16   10.71    1.04
  -1  -4 -16    9.08    1.01
  -1  -4 -16   10.48    1.20
  -1   4 -16    8.79    1.10
  -1   4 -16    9.81    1.16
   1   4  16    7.67    0.83
   1   4  17   14.84    1.03
   1  -4  17   14.91    1.09
  -1  -4 -17   12.83    1.28
  -1  -4 -17   14.75    1.13
  -1   4 -17   14.47    1.25
  -1   4 -17   14.05    1.27
   1   4  17   11.58    1.29
   1   4  18    9.53    0.82
   1  -4  18   12.43    1.14
  -1  -4 -18    7.27    0.92
  -1  -4 -18   11.91    1.16
  -1   4 -18   10.51    1.20
  -1   4 -18    9.77    1.16
   1   4  18    8.31    0.83
   1   4  19    1.48    0.31
   1  -4  19    1.25    0.54
  -1  -4 -19    1.68    0.80
  -1   4 -19    1.58    0.79
  -1   4 -19    1.51    0.76
   1   4  19    1.14    0.30
   1   4  20    6.13    0.71
   1  -4  20    6.45    0.86
  -1  -4 -20    7.00    1.13
  -1   4 -20    5.00    1.00
  -1   4 -20    6.36    1.04
   1   4  20    4.45    0.57
   1   4  21   19.99    1.36
   1  -4  21   24.00    1.60
  -1  -4 -21   25.78    1.79
  -1   4 -21   18.71    1.53
  -1   4 -21   22.27    1.73
   1   4  21   15.52    1.22
   1   4  22    3.08    0.42
   1  -4  22    4.09    0.80
  -1  -4 -22    3.78    0.95
  -1   4 -22    4.42    0.91
  -1   4 -22    3.73    1.04
   1   4  22    2.30    0.35
   1   4  23    4.31    0.47
   1  -4  23    4.44    0.72
  -1  -4 -23    5.24    0.91
  -1   4 -23    4.15    0.85
  -1   4 -23    3.46    1.03
   1   4  24    1.70    0.45
   1  -4  24    2.08    0.55
  -1  -4 -24    2.53    0.69
  -1   4 -24    1.02    0.78
  -1   4 -24    1.55    1.07
   1  -4  25    3.78    0.61
  -1  -4 -25    5.10    0.80
  -1   4 -25    3.59    0.84
  -1   4 -25    3.64    1.04
   1  -4  26    3.14    0.68
  -1  -4 -26    1.64    0.86
  -1   4 -26    3.11    1.25
  -1   4 -26    2.21    0.77
   1  -4  27    0.18    0.58
  -1  -4 -27    0.74    0.64
  -1   4 -27    0.60    0.99
  -1   4 -27    0.03    0.73
   1  -4  28    0.54    0.46
  -1  -4 -28   -0.63    0.62
  -1   4 -28    2.35    1.12
  -1   4 -28    1.43    0.90
   1  -4  29    0.38    0.57
  -1  -4 -29    1.05    0.92
  -1   4 -29    0.24    1.07
  -1   4 -29    0.91    0.40
  -1   4 -29   -1.23    0.87
   1  -4  30    6.84    0.89
  -1  -4 -30    8.28    1.09
  -1   4 -30    7.17    1.24
  -1   4 -30    7.73    0.89
  -1   4 -30    6.75    1.02
   1  -4  31    0.66    0.43
  -1  -4 -31    2.47    0.90
  -1   4 -31    1.71    0.98
  -1   4 -31    1.49    0.53
  -1   4 -31    1.07    0.91
   1  -4  32    0.17    0.52
  -1  -4 -32    0.16    0.65
  -1   4 -32    1.02    0.78
  -1   4 -32    0.26    0.59
  -1  -4 -33   -0.64    0.92
  -1   4 -33   -2.01    0.73
  -1   4 -33    0.43    0.71
  -1  -4 -34    1.00    0.65
  -1   4 -34    1.43    0.85
  -1  -4 -35    0.22    0.77
  -1   4 -35   -1.24    0.73
   1  -5 -35   -0.99    0.82
   1   5 -35   -0.61    0.72
  -1  -5  34    0.14    0.58
   1  -5 -34    1.16    0.69
   1   5 -34    0.26    0.76
   1   5 -34    0.19    1.04
  -1  -5  33    0.81    0.59
   1  -5 -33   -0.80    0.80
   1   5 -33    1.09    0.77
   1   5 -33    0.76    0.76
  -1  -5  32    0.55    0.49
   1  -5 -32   -0.04    0.63
   1   5 -32   -0.37    0.74
   1   5 -32    0.59    0.94
  -1  -5  31    0.25    0.67
   1  -5 -31   -1.31    0.78
   1   5 -31    0.37    0.97
   1   5 -31   -1.27    0.92
  -1  -5  30   -0.07    0.52
   1  -5 -30    0.58    0.82
   1   5 -30    2.90    1.09
   1   5 -30    0.63    0.31
   1   5 -30    1.22    1.02
   1  -5 -29    0.03    0.63
   1   5 -29    0.53    0.81
   1   5 -29   -0.28    0.30
   1   5 -29   -0.56    0.97
  -1  -5  28    0.44    0.67
   1  -5 -28    1.46    0.82
   1   5 -28    0.12    0.78
   1   5 -28    0.44    0.33
   1   5 -28    0.20    0.98
  -1  -5  27    6.63    0.80
   1  -5 -27    7.69    1.06
   1   5 -27    7.61    1.04
   1   5 -27    4.79    0.92
  -1  -5  26    5.83    0.91
   1  -5 -26    5.73    0.91
   1   5 -26    6.03    1.19
   1   5 -26    4.38    1.10
  -1  -5  25    9.21    0.77
   1  -5 -25    8.36    1.05
   1   5 -25    8.31    1.15
   1   5 -25    8.19    0.96
  -1  -5  24    0.42    0.65
   1  -5 -24    0.21    0.53
   1  -5 -24    0.77    0.62
   1   5 -24    0.44    0.78
   1   5 -24   -0.38    1.01
  -1  -5  23    2.53    0.57
   1  -5 -23    1.55    0.57
   1  -5 -23    2.93    0.68
   1   5 -23    2.02    0.85
   1   5 -23    3.46    0.80
  -1  -5  22    2.28    0.70
   1  -5 -22    2.51    0.78
   1  -5 -22    3.19    0.68
   1   5 -22    2.33    1.03
  -1  -5  21   25.12    1.60
   1  -5 -21   28.98    1.84
   1  -5 -21   28.17    1.89
   1   5 -21   24.18    1.70
  -1  -5  20    4.11    0.69
   1  -5 -20    5.68    0.82
   1  -5 -20    6.56    1.07
   1   5 -20    6.59    1.10
  -1  -5  19    5.75    0.86
   1  -5 -19    4.47    0.64
   1  -5 -19    5.44    0.97
   1   5 -19    4.31    0.96
  -1  -5  18   12.43    1.18
   1  -5 -18   11.81    1.14
   1  -5 -18   13.55    1.26
   1   5 -18   11.75    1.20
  -1  -5  17    6.00    0.86
   1  -5 -17    4.84    0.73
   1  -5 -17    4.71    0.68
   1   5 -17    4.82    0.94
  -1  -5  16    5.00    0.67
   1  -5 -16    5.25    0.58
   1  -5 -16    5.05    0.85
   1   5 -16    4.25    0.70
  -1  -5  15    1.61    0.76
   1  -5 -15    2.31    0.65
   1  -5 -15    1.74    0.57
   1   5 -15    2.10    0.63
  -1  -5  14   19.88    1.45
   1  -5 -14   22.19    1.30
   1  -5 -14   21.16    1.32
   1   5 -14   21.19    1.41
  -1  -5  13   45.38    2.39
   1  -5 -13   42.73    2.21
   1  -5 -13   36.82    2.22
   1   5 -13   38.84    2.10
  -1  -5  12   45.58    2.44
   1  -5 -12   50.21    1.70
  -1   5  12   44.25    2.19
   1  -5 -12   58.06    1.95
  -1   5  12   46.94    1.82
   1   5 -12   57.18    1.97
  -1  -5  11    8.87    1.04
   1  -5 -11    8.61    0.83
  -1   5  11    7.80    0.54
   1  -5 -11    9.13    0.95
  -1   5  11    7.20    0.87
   1   5 -11    7.76    0.79
  -1  -5  10   27.10    1.61
   1  -5 -10   30.58    1.46
  -1   5  10   27.48    1.49
   1  -5 -10   30.93    1.53
  -1   5  10   29.05    1.85
   1   5 -10   26.62    1.59
  -1  -5   9   68.26    2.82
   1  -5  -9   70.89    2.69
  -1   5   9   64.32    2.43
   1  -5  -9   67.97    2.71
  -1   5   9   58.63    2.80
   1   5  -9   71.91    2.86
   1  -5  -8    7.01    0.75
  -1  -5   8    7.85    0.95
   1  -5  -8    8.28    0.68
  -1   5   8    7.50    0.51
  -1   5   8    7.18    0.82
   1   5  -8    6.72    0.70
   1  -5  -8    7.70    0.85
   1  -5  -7    2.01    0.48
  -1  -5   7    1.88    0.64
   1  -5  -7    2.36    0.51
  -1   5   7    1.74    0.36
  -1   5   7    1.84    0.61
  -1   5   7    1.97    0.59
   1   5  -7    2.14    0.74
   1  -5  -7    2.00    0.47
  -1  -5   7    1.57    0.38
   1  -5  -6   40.17    1.45
  -1  -5   6   39.79    1.51
  -1   5   6   32.91    1.59
   1  -5  -6   39.32    1.03
  -1   5   6   38.51    1.57
  -1   5   6   37.27    1.78
  -1   5   6   37.67    2.02
   1  -5  -6   39.36    1.37
   1   5  -6   35.42    1.66
  -1  -5   6   34.98    1.64
   1  -5  -5    5.38    0.66
  -1   5   5    4.81    0.74
  -1  -5   5    4.35    0.73
   1  -5  -5    4.82    0.49
  -1   5   5    5.22    0.48
  -1   5   5    4.11    0.57
  -1   5   5    4.63    1.03
   1  -5  -5    4.78    0.71
   1   5  -5    4.67    0.62
  -1  -5   5    3.75    0.46
   1  -5  -4    9.76    0.80
  -1   5   4   10.15    0.89
  -1  -5   4    9.35    1.09
   1  -5  -4    9.68    0.56
  -1   5   4   10.13    0.61
  -1   5   4    9.51    1.10
   1  -5  -4    9.31    0.89
   1   5  -4    9.29    0.85
  -1  -5   4    8.00    0.67
   1  -5  -3   39.86    1.50
  -1   5   3   41.14    1.93
  -1  -5   3   41.20    1.90
   1  -5  -3   42.51    1.56
  -1   5   3   42.56    1.61
  -1   5   3   43.44    2.13
   1  -5  -3   41.10    1.83
   1   5  -3   40.56    1.63
  -1  -5   3   38.72    1.58
   1  -5  -2  111.37    3.19
  -1   5   2  105.95    3.12
   1  -5  -2  114.31    2.87
  -1   5   2  118.86    3.20
  -1   5   2  116.48    3.50
   1  -5  -2  111.60    3.24
   1   5  -2  115.92    3.06
  -1  -5   2  110.84    2.91
   1  -5  -1    0.12    0.67
  -1   5   1    0.54    0.63
   1  -5  -1    0.80    0.36
  -1   5   1    0.37    0.41
  -1   5   1    0.24    0.96
   1  -5  -1    0.45    0.65
   1   5  -1    0.67    0.63
  -1  -5   1    0.52    0.46
   1  -5   0    7.02    0.84
  -1   5   0    6.47    0.77
   1  -5   0    7.40    0.72
  -1   5   0    6.64    1.16
   1  -5   0    7.05    0.87
   1   5   0    6.66    0.73
  -1  -5   0    7.58    0.61
   1  -5   1   69.61    2.72
  -1   5  -1   65.54    2.40
  -1  -5  -1   75.48    2.25
   1  -5   1   72.68    1.85
  -1   5  -1   73.19    2.23
   1  -5   1   66.10    2.45
   1   5   1   75.07    2.31
  -1  -5  -1   70.38    2.40
   1  -5   2   90.67    2.67
  -1   5  -2   89.02    2.64
  -1  -5  -2  105.39    2.79
  -1   5  -2  109.42    3.26
   1  -5   2   98.72    3.00
   1   5   2  103.01    2.86
  -1  -5  -2   97.30    2.54
   1  -5   3    4.09    0.65
  -1   5  -3    4.72    0.76
  -1  -5  -3    4.53    0.42
   1   5   3    5.33    0.63
  -1   5  -3    4.66    1.14
   1  -5   3    4.38    0.83
   1   5   3    4.88    0.86
  -1  -5  -3    4.15    0.47
   1  -5   4    9.51    0.92
  -1   5  -4    9.74    0.89
  -1  -5  -4   10.00    0.58
   1   5   4   10.71    0.70
  -1   5  -4   10.29    1.25
   1  -5   4   10.39    0.93
   1   5   4   10.49    0.83
  -1  -5  -4    9.83    0.55
  -1  -5  -5    7.87    0.54
   1  -5   5    8.15    0.91
  -1   5  -5    6.70    0.66
  -1  -5  -5    8.79    0.59
   1   5   5    8.95    0.57
  -1   5  -5    9.47    1.23
   1  -5   5    8.03    0.72
   1   5   5    9.52    0.65
  -1  -5  -5    9.21    0.53
  -1  -5  -6   13.31    0.64
   1  -5   6   13.53    0.84
  -1   5  -6   13.10    0.95
  -1  -5  -6   13.95    0.83
   1   5   6   14.10    0.66
   1   5   6   12.93    0.87
  -1   5  -6   16.03    1.31
   1  -5   6   13.11    0.96
   1   5   6   14.29    0.76
  -1  -5  -6   15.49    0.71
  -1  -5  -7   39.05    1.69
   1  -5   7   38.26    1.79
  -1  -5  -7   39.79    1.86
   1   5   7   38.08    1.56
   1   5   7   38.13    1.90
  -1   5  -7   37.34    1.88
   1   5   7   39.37    1.71
  -1  -5  -8    3.09    0.39
   1  -5   8    2.69    0.59
  -1  -5  -8    3.09    0.56
   1   5   8    2.79    0.39
   1   5   8    2.26    0.58
  -1   5  -8    2.93    1.04
   1   5   8    2.28    0.41
  -1  -5  -9    6.89    0.53
   1  -5   9    8.51    0.90
  -1  -5  -9    7.19    0.66
   1   5   9    6.92    0.52
   1   5   9    6.90    0.75
  -1   5  -9    8.78    1.18
   1   5   9    8.04    0.57
  -1  -5 -10    4.77    0.49
   1  -5  10    6.22    0.80
  -1  -5 -10    5.70    0.63
   1   5  10    5.76    0.49
   1   5  10    4.91    0.69
  -1   5 -10    5.79    1.13
   1   5  10    6.93    0.54
  -1  -5 -11    4.40    0.71
   1  -5  11    3.54    0.61
  -1  -5 -11    4.91    0.98
   1   5  11    3.85    0.66
  -1   5 -11    5.24    0.85
   1   5  11    4.69    0.53
  -1  -5 -12    1.01    0.40
   1  -5  12    0.75    0.52
  -1  -5 -12    0.97    0.40
   1   5  12    0.93    0.30
  -1  -5 -12    0.79    0.67
  -1   5 -12    0.88    0.99
   1   5  12    1.33    0.95
   1   5  12    1.11    0.40
  -1  -5 -13   20.95    1.40
   1  -5  13   24.21    1.43
  -1  -5 -13   18.39    1.38
   1   5  13   17.28    1.19
  -1  -5 -13   21.98    1.26
  -1   5 -13   21.06    1.60
   1  -5  14    3.30    0.78
  -1  -5 -14    4.49    0.69
  -1  -5 -14    3.57    0.64
   1   5  14    3.09    0.40
  -1  -5 -14    4.78    0.82
  -1   5 -14    3.91    0.82
   1   5  15   16.31    1.03
   1  -5  15   18.00    1.30
  -1  -5 -15   15.72    1.30
  -1  -5 -15   16.13    1.19
  -1  -5 -15   18.56    1.08
  -1   5 -15   16.23    1.34
   1   5  16   24.71    1.48
   1  -5  16   31.54    1.70
  -1  -5 -16   24.31    1.96
  -1  -5 -16   28.81    1.54
  -1  -5 -16   28.41    1.61
  -1   5 -16   32.10    1.99
  -1   5 -16   28.14    1.74
   1   5  17    1.78    0.36
   1  -5  17    2.42    0.76
  -1  -5 -17    1.81    0.57
  -1   5 -17    1.92    1.07
  -1   5 -17    1.35    0.77
   1   5  18    5.69    0.64
   1  -5  18    6.50    0.94
  -1  -5 -18    7.03    0.99
  -1   5 -18    5.01    0.91
  -1   5 -18    4.87    1.10
   1   5  19    2.20    0.56
   1  -5  19    2.53    0.78
  -1  -5 -19    2.39    0.60
  -1   5 -19    2.47    0.79
  -1   5 -19    3.38    1.04
   1   5  20    4.36    0.55
   1  -5  20    4.73    0.89
  -1  -5 -20    4.98    0.93
  -1   5 -20    3.27    0.83
  -1   5 -20    4.95    1.19
   1   5  21    0.00    0.32
   1  -5  21   -1.19    0.71
  -1  -5 -21    1.10    0.84
  -1   5 -21   -0.02    0.75
  -1   5 -21   -0.16    1.00
   1   5  22    0.29    0.35
   1  -5  22    1.05    0.73
  -1  -5 -22    0.40    0.75
  -1   5 -22    0.35    0.78
  -1   5 -22    0.08    0.77
   1  -5  23   -0.28    0.52
  -1  -5 -23    0.01    0.76
  -1   5 -23    0.26    0.76
  -1   5 -23    0.60    0.79
   1  -5  24   11.07    1.02
  -1  -5 -24   10.38    1.13
  -1   5 -24    9.62    1.13
  -1   5 -24   11.01    1.25
   1  -5  25    3.52    0.63
  -1  -5 -25    3.28    0.90
  -1   5 -25    1.61    0.80
  -1   5 -25    2.14    0.81
   1  -5  26    0.92    0.71
  -1  -5 -26    0.44    0.78
  -1   5 -26    1.30    0.78
  -1   5 -26    0.05    1.00
   1  -5  27    1.93    0.67
  -1  -5 -27    0.90    0.62
  -1   5 -27    1.42    0.81
  -1   5 -27    2.09    1.09
   1  -5  28    3.45    0.62
  -1  -5 -28    3.31    0.73
  -1   5 -28    2.38    0.82
  -1   5 -28    2.39    0.97
   1  -5  29    1.79    0.66
  -1  -5 -29    2.67    0.91
  -1   5 -29    1.90    0.82
  -1   5 -29    2.59    0.80
   1  -5  30   -0.22    0.58
  -1  -5 -30    0.22    0.65
  -1   5 -30    0.38    0.78
  -1   5 -30    0.37    0.73
   1  -5  31    0.98    0.49
  -1  -5 -31   -0.31    0.62
  -1   5 -31    0.67    0.91
  -1   5 -31    0.26    0.54
  -1   5 -31    0.35    0.98
   1  -5  32    0.21    0.55
  -1  -5 -32    1.46    0.94
  -1   5 -32    0.85    0.80
  -1   5 -32    0.52    0.49
  -1   5 -32   -0.22    0.65
   1  -5  33    0.73    0.58
  -1  -5 -33    0.22    0.65
  -1   5 -33    0.86    0.76
  -1   5 -33   -0.52    0.88
  -1  -5 -34    0.51    0.79
  -1   5 -34    0.02    0.76
   1  -6 -35    0.86    0.96
   1   6 -35    1.06    0.80
   1   6 -35    1.70    0.96
  -1  -6  34    1.17    0.69
   1  -6 -34    0.36    0.64
   1   6 -34   -1.06    0.76
   1   6 -34    0.58    1.05
  -1  -6  33    0.62    0.54
   1  -6 -33    0.08    0.75
   1   6 -33    0.12    0.97
   1   6 -33    0.86    1.40
  -1  -6  32   -0.16    0.65
   1  -6 -32    1.08    0.63
   1   6 -32    2.05    1.16
   1   6 -32    0.12    0.78
  -1  -6  31    0.25    0.57
   1  -6 -31    1.08    0.80
   1   6 -31    0.79    1.01
   1   6 -31    0.39    1.37
  -1  -6  30    4.20    0.85
   1  -6 -30    4.87    0.81
   1   6 -30    4.61    0.97
   1   6 -30    4.67    1.16
  -1  -6  29   -0.60    0.54
   1  -6 -29    0.08    0.77
   1   6 -29    1.08    0.81
   1   6 -29    0.50    0.80
  -1  -6  28    1.67    0.71
   1  -6 -28    1.46    0.79
   1   6 -28    0.79    0.80
   1   6 -28    3.01    1.11
  -1  -6  27    1.59    0.57
   1  -6 -27    1.45    0.63
   1   6 -27    1.24    1.12
   1   6 -27    0.73    0.80
  -1  -6  26    0.78    0.70
   1  -6 -26    0.23    0.60
   1   6 -26    0.28    0.79
   1   6 -26    0.13    0.98
  -1  -6  25    0.07    0.68
   1  -6 -25    0.55    0.70
   1  -6 -25    0.45    0.81
   1   6 -25   -1.77    0.80
   1   6 -25    0.39    0.77
  -1  -6  24    0.24    0.52
   1  -6 -24    1.43    0.56
   1  -6 -24    1.17    0.83
   1   6 -24   -0.40    0.74
  -1  -6  23   -0.05    0.75
   1  -6 -23   -0.29    0.50
   1  -6 -23   -0.10    0.73
   1   6 -23   -0.77    1.03
  -1  -6  22   17.35    1.14
   1  -6 -22   16.46    1.25
   1  -6 -22   19.81    1.34
   1   6 -22   15.86    1.28
  -1  -6  21    3.27    0.75
   1  -6 -21    4.02    0.76
   1  -6 -21    2.83    0.83
   1   6 -21    2.83    0.78
  -1  -6  20    1.25    0.71
   1  -6 -20    0.99    0.68
   1  -6 -20    1.87    0.73
   1   6 -20    2.34    0.96
  -1  -6  19    6.65    0.87
   1  -6 -19    6.50    0.98
   1  -6 -19    7.10    0.91
   1   6 -19    6.28    0.94
  -1  -6  18   17.32    1.42
   1  -6 -18   12.83    1.13
   1  -6 -18   15.99    1.38
   1   6 -18   14.59    1.29
  -1  -6  17    3.95    0.67
   1  -6 -17    4.61    0.75
   1  -6 -17    3.87    0.62
   1   6 -17    4.42    0.91
  -1  -6  16    3.08    0.62
   1  -6 -16    2.96    0.52
   1  -6 -16    2.93    0.57
   1   6 -16    2.76    0.91
  -1  -6  15   25.66    1.64
   1  -6 -15   20.53    1.36
   1  -6 -15   21.62    1.39
   1   6 -15   20.65    1.41
  -1  -6  14    4.08    0.65
   1  -6 -14    3.71    0.53
   1  -6 -14    3.83    0.69
   1   6 -14    3.20    0.66
  -1  -6  13    0.36    0.71
   1  -6 -13    0.64    0.56
   1  -6 -13    0.52    0.43
  -1   6  13    0.59    0.59
   1   6 -13    0.89    0.83
   1  -6 -12  119.92    2.96
   1  -6 -12  132.05    3.31
  -1  -6  11    0.23    0.57
   1  -6 -11    1.11    0.56
  -1   6  11    0.77    0.33
  -1   6  11    0.89    0.46
   1   6 -11    0.45    0.59
   1  -6 -10   78.72    2.11
  -1   6  10   74.61    1.98
  -1   6  10   73.91    2.52
   1   6 -10   81.30    2.37
   1  -6  -9    8.44    0.69
  -1  -6   9    9.65    1.05
   1  -6  -9    8.92    0.71
  -1   6   9    8.86    0.66
  -1   6   9    8.36    0.83
  -1   6   9    9.22    0.75
   1   6  -9   10.34    1.11
   1  -6  -9    9.20    0.68
   1  -6  -8    7.36    0.66
  -1  -6   8    7.51    0.79
   1  -6  -8    7.86    0.63
  -1   6   8    7.41    0.45
  -1   6   8    6.07    0.76
  -1   6   8    7.42    0.79
   1   6  -8    7.73    0.97
   1  -6  -8    7.03    0.57
   1  -6  -7   17.41    1.29
  -1  -6   7   18.73    1.45
   1  -6  -7   17.79    1.12
  -1   6   7   15.75    0.98
  -1   6   7   15.91    1.20
  -1   6   7   17.05    1.43
   1   6  -7   15.99    1.26
   1  -6  -7   16.92    1.15
   1  -6  -6    4.64    0.63
  -1  -6   6    2.65    0.86
   1  -6  -6    4.61    0.48
  -1   6   6    4.61    0.47
  -1   6   6    4.44    0.58
  -1   6   6    4.65    0.87
   1   6  -6    4.37    0.62
   1  -6  -6    4.78    0.57
   1  -6  -5    0.52    0.54
  -1  -6   5    0.81    0.62
  -1   6   5    0.61    0.54
   1  -6  -5    0.54    0.37
  -1   6   5    0.38    0.38
  -1   6   5    0.34    0.81
   1  -6  -5    0.49    0.46
   1   6  -5    0.96    0.51
   1  -6  -4   51.44    2.11
  -1  -6   4   56.71    2.28
  -1   6   4   49.32    2.13
   1  -6  -4   52.24    1.80
  -1   6   4   54.78    2.01
  -1   6   4   55.42    2.43
   1  -6  -4   49.46    2.00
   1   6  -4   50.96    1.92
  -1  -6   4   48.59    1.84
   1  -6  -3    9.09    0.83
  -1   6   3    7.82    0.80
  -1  -6   3    8.04    0.97
   1  -6  -3    8.54    0.56
  -1   6   3    8.49    0.59
  -1   6   3    8.53    1.06
   1  -6  -3    8.46    0.81
   1   6  -3    7.81    0.69
  -1  -6   3    7.54    0.63
   1  -6  -2   30.42    1.43
  -1   6   2   31.21    1.59
  -1  -6   2   33.70    1.72
   1  -6  -2   33.27    1.37
  -1   6   2   32.42    1.59
  -1   6   2   32.69    1.83
   1  -6  -2   31.39    1.62
   1   6  -2   33.62    1.56
  -1  -6   2   29.56    1.31
   1  -6  -1    3.05    0.72
  -1   6   1    3.79    0.57
  -1  -6   1    4.11    0.92
   1  -6  -1    4.31    0.53
  -1   6   1    4.43    0.79
   1  -6  -1    4.50    0.74
   1   6  -1    5.33    0.75
  -1  -6   1    4.48    0.55
   1  -6   0   19.28    1.07
  -1   6   0   17.88    1.02
   1  -6   0   16.85    0.77
  -1   6   0   17.93    1.15
   1  -6   0   15.75    1.01
   1   6   0   17.68    0.95
  -1  -6   0   15.60    0.76
   1  -6   1    4.86    0.83
  -1   6  -1    4.36    0.71
  -1  -6  -1    4.61    0.63
   1  -6   1    4.97    0.59
  -1   6  -1    4.24    1.09
   1  -6   1    5.55    0.79
   1   6   1    5.05    0.57
  -1  -6  -1    4.23    0.42
   1  -6   2   28.90    1.44
  -1   6  -2   28.18    1.54
  -1  -6  -2   31.15    1.37
  -1   6  -2   31.00    1.66
   1  -6   2   28.62    1.53
   1   6   2   31.50    1.48
  -1  -6  -2   29.42    1.27
   1  -6   3   10.84    0.94
  -1   6  -3   11.23    0.90
  -1  -6  -3   11.93    0.58
  -1   6  -3   12.11    1.24
   1  -6   3   10.45    0.77
   1   6   3   12.46    0.80
  -1  -6  -3   10.81    0.61
   1  -6   4    1.53    0.76
  -1   6  -4    1.20    0.67
  -1  -6  -4    1.62    0.37
   1   6   4    2.16    0.50
  -1   6  -4    1.70    1.03
   1  -6   4    1.56    0.68
   1   6   4    1.90    0.54
  -1  -6  -4    1.83    0.38
   1  -6   5    1.90    0.76
  -1  -6  -5    1.85    0.36
   1   6   5    1.53    0.32
  -1   6  -5    0.85    1.00
   1   6   5    1.79    0.51
  -1  -6  -5    1.73    0.35
  -1  -6  -6   31.38    1.43
   1  -6   6   32.22    1.53
  -1  -6  -6   36.45    1.61
   1   6   6   35.07    1.53
  -1   6  -6   33.28    1.75
   1   6   6   36.46    1.65
  -1  -6  -6   36.62    1.50
  -1  -6  -7    0.19    0.28
  -1  -6  -7    0.18    0.41
   1   6   7    0.29    0.27
   1   6   7    0.06    0.31
  -1   6  -7   -0.13    0.95
   1   6   7    0.21    0.46
  -1  -6  -7   -0.05    0.30
  -1  -6  -8  152.63    3.39
   1  -6   8  153.49    3.67
  -1  -6  -8  164.85    3.85
   1   6   8  159.04    3.48
   1   6   8  165.19    3.90
  -1  -6  -9    3.95    0.37
   1  -6   9    5.23    0.84
  -1  -6  -9    5.07    0.60
   1   6   9    5.01    0.44
   1   6   9    4.09    0.54
  -1   6  -9    5.11    0.83
   1   6   9    5.17    0.55
  -1  -6 -10   35.30    1.88
   1  -6  10   39.61    2.14
  -1  -6 -10   34.25    1.98
   1   6  10   33.67    1.75
  -1   6 -10   37.29    2.26
   1   6  10   35.16    2.00
  -1  -6 -11    1.44    0.32
   1  -6  11    1.46    0.55
  -1  -6 -11    1.92    0.41
   1   6  11    1.66    0.34
  -1   6 -11    1.97    0.74
   1   6  11    2.04    0.60
  -1  -6 -12    4.49    0.48
   1  -6  12    4.14    0.62
  -1  -6 -12    3.99    0.59
   1   6  12    4.39    0.45
  -1   6 -12    4.55    0.85
  -1  -6 -13    2.16    0.54
   1  -6  13    1.44    0.73
  -1  -6 -13    1.14    0.52
   1   6  13    1.16    0.35
  -1   6 -13    1.94    1.01
   1  -6  14   34.11    1.77
  -1  -6 -14   27.31    1.65
   1   6  14   25.81    1.52
  -1   6 -14   31.64    1.93
   1  -6  15    3.12    0.78
  -1  -6 -15    3.33    0.59
  -1  -6 -15    3.06    0.56
  -1   6 -15    1.91    0.76
   1  -6  16    4.91    0.81
  -1  -6 -16    4.20    0.72
  -1  -6 -16    4.95    0.80
  -1   6 -16    4.29    0.90
   1  -6  17    0.13    0.50
  -1  -6 -17    0.41    0.58
  -1  -6 -17    0.98    0.52
  -1   6 -17    0.43    0.74
   1  -6  18    3.34    0.62
  -1  -6 -18    2.88    0.51
  -1  -6 -18    4.18    0.69
  -1   6 -18    4.46    0.94
  -1   6 -18    4.92    1.18
   1  -6  19    2.97    0.62
  -1  -6 -19    2.92    0.77
  -1   6 -19    3.72    0.90
  -1   6 -19    3.29    1.08
   1  -6  20   29.05    1.80
  -1  -6 -20   31.74    1.94
  -1   6 -20   31.09    2.04
  -1   6 -20   33.55    2.30
   1  -6  21    1.45    0.73
  -1  -6 -21    1.17    0.79
  -1   6 -21    1.32    0.78
  -1   6 -21    2.26    1.09
   1  -6  22    2.98    0.78
  -1  -6 -22    2.61    0.77
  -1   6 -22    2.05    1.05
  -1   6 -22    2.10    1.10
   1  -6  23    6.08    1.11
  -1  -6 -23    3.85    0.70
  -1   6 -23    4.80    1.23
  -1   6 -23    5.86    1.30
   1  -6  24    0.17    0.75
  -1  -6 -24    0.52    0.57
  -1   6 -24    1.21    1.14
  -1   6 -24    0.00    0.82
   1  -6  25    0.17    0.54
  -1  -6 -25    1.34    0.60
  -1   6 -25    0.82    1.08
  -1   6 -25    1.18    0.83
   1  -6  26    3.07    0.64
  -1  -6 -26    2.48    0.64
  -1   6 -26    1.27    1.11
  -1   6 -26    3.28    0.91
   1  -6  27    0.26    0.54
  -1  -6 -27   -0.02    0.58
  -1   6 -27    0.72    0.99
  -1   6 -27    0.93    0.81
   1  -6  28    2.84    0.74
  -1  -6 -28    2.21    0.78
  -1   6 -28    1.74    1.03
  -1   6 -28    1.99    1.05
   1  -6  29    0.75    0.62
  -1  -6 -29    0.95    0.77
  -1   6 -29   -0.27    1.00
   1  -6  30    1.31    0.53
  -1  -6 -30    1.51    0.64
  -1   6 -30   -0.71    1.11
  -1   6 -30    0.88    0.82
   1  -6  31    0.69    0.60
  -1  -6 -31   -0.55    0.60
  -1   6 -31    1.55    1.01
  -1   6 -31   -0.49    0.77
   1  -6  32    2.00    0.68
  -1  -6 -32    0.41    0.77
  -1   6 -32    2.56    1.16
  -1   6 -32    0.73    1.28
   1  -6  33   -0.16    0.46
  -1  -6 -33    0.04    0.61
  -1   6 -33    0.94    1.10
  -1   6 -33    0.61    0.90
   1  -6  34    0.53    0.60
  -1  -6 -34    1.12    0.79
  -1   6 -34    1.31    1.26
  -1   6 -34    1.17    0.73
  -1  -7  34    3.25    0.99
   1  -7 -34    1.58    0.83
   1   7 -34    1.54    1.06
   1   7 -34    0.98    0.85
  -1  -7  33    0.59    0.67
   1  -7 -33    0.31    0.63
   1   7 -33    1.66    1.13
   1   7 -33   -0.53    1.00
   1  -7 -32   -0.46    0.71
   1   7 -32    0.73    1.02
   1   7 -32    0.00    1.05
  -1  -7  31    1.13    0.62
   1   7 -31    0.47    0.86
   1   7 -31    1.67    1.04
  -1  -7  30    2.02    0.79
   1  -7 -30    3.13    0.86
   1   7 -30    2.38    0.91
   1   7 -30    2.58    1.23
  -1  -7  29    5.97    0.81
   1  -7 -29    5.35    0.89
   1   7 -29    4.83    0.93
   1   7 -29    5.54    1.11
  -1  -7  28   -0.12    0.57
   1  -7 -28    0.10    0.58
   1   7 -28    1.23    1.15
   1   7 -28   -0.74    0.81
  -1  -7  27    2.68    0.76
   1  -7 -27    1.36    0.60
   1   7 -27    1.20    0.83
   1   7 -27    2.11    1.18
  -1  -7  26    2.01    0.60
   1  -7 -26    1.52    0.60
   1   7 -26    1.04    0.82
   1   7 -26    2.74    0.89
  -1  -7  25    0.52    0.71
   1  -7 -25    0.84    0.54
   1  -7 -25    0.28    0.55
   1   7 -25   -0.37    0.76
  -1  -7  24    1.95    0.74
   1  -7 -24    1.61    0.70
   1  -7 -24    2.59    0.63
   1   7 -24    3.76    1.16
  -1  -7  23    6.26    0.71
   1  -7 -23    5.74    0.97
   1  -7 -23    5.82    0.91
   1   7 -23    4.55    0.90
  -1  -7  22   -0.59    0.71
   1  -7 -22    0.79    0.69
   1  -7 -22    0.86    0.54
   1   7 -22   -0.08    0.74
  -1  -7  21    6.68    0.91
   1  -7 -21    7.62    0.96
   1  -7 -21    6.11    0.91
   1   7 -21    5.82    0.91
  -1  -7  20    2.67    0.61
   1  -7 -20    2.35    0.52
   1  -7 -20    2.67    0.59
   1   7 -20    4.25    1.08
  -1  -7  19    7.71    0.75
   1  -7 -19    7.08    0.85
   1  -7 -19    6.98    1.00
   1   7 -19    8.77    1.28
  -1  -7  18    3.09    0.83
   1  -7 -18    3.03    0.69
   1  -7 -18    3.33    0.69
   1   7 -18    2.50    0.73
  -1  -7  17   43.69    1.86
   1  -7 -17   42.01    1.82
   1  -7 -17   48.47    2.07
   1   7 -17   42.79    1.93
  -1  -7  16    0.09    0.53
   1  -7 -16    0.25    0.43
   1  -7 -16    0.27    0.62
   1   7 -16    1.17    0.65
  -1  -7  15    0.67    0.70
   1  -7 -15    0.93    0.41
   1  -7 -15    0.53    0.43
   1   7 -15    0.48    0.83
  -1  -7  14    0.53    0.74
   1  -7 -14    1.32    0.57
   1   7 -14    0.00    0.87
  -1  -7  13   14.28    1.08
   1  -7 -13   13.50    0.94
  -1   7  13   14.00    1.19
   1   7 -13   14.38    1.23
  -1  -7  12   19.29    1.38
   1  -7 -12   20.40    1.16
  -1   7  12   18.56    1.45
   1   7 -12   20.81    1.29
   1  -7 -10    6.14    0.62
  -1  -7  10    7.94    1.01
   1  -7 -10    6.77    0.62
  -1   7  10    6.33    0.56
  -1   7  10    5.48    0.73
  -1   7  10    5.92    0.58
   1   7 -10    7.29    0.84
   1  -7 -10    5.65    0.48
   1  -7  -9    0.55    0.36
  -1  -7   9    2.52    0.84
   1  -7  -9    0.76    0.34
  -1   7   9    0.58    0.33
  -1   7   9    0.69    0.53
  -1   7   9    0.33    0.54
   1   7  -9    0.14    0.57
   1  -7  -9    0.42    0.32
   1  -7  -8    3.98    0.58
  -1  -7   8    4.94    0.70
   1  -7  -8    4.58    0.52
  -1   7   8    3.68    0.43
  -1   7   8    3.45    0.62
  -1   7   8    3.92    0.75
   1   7  -8    3.99    0.69
   1  -7  -8    3.45    0.44
   1  -7  -7   21.75    1.53
  -1  -7   7   17.05    1.26
   1  -7  -7   22.49    1.28
  -1   7   7   21.85    1.28
  -1   7   7   18.52    1.47
  -1   7   7   19.85    1.26
   1   7  -7   22.07    1.41
   1  -7  -7   19.28    1.27
   1  -7  -6    1.88    0.57
  -1  -7   6    1.31    0.61
   1  -7  -6    1.60    0.38
  -1   7   6    1.90    0.42
  -1   7   6    1.55    0.45
  -1   7   6    2.45    0.85
   1   7  -6    1.84    0.62
   1  -7  -6    2.02    0.51
   1  -7  -5  148.52    3.76
   1  -7  -5  151.22    3.26
  -1   7   5  144.28    3.25
  -1   7   5  152.38    4.36
   1   7  -5  145.60    3.43
   1  -7  -5  142.47    3.40
   1  -7  -4    0.61    0.57
  -1  -7   4    0.60    0.81
  -1   7   4    0.18    0.42
   1  -7  -4    0.26    0.37
  -1   7   4    0.50    0.45
  -1   7   4    0.31    0.86
   1   7  -4    0.18    0.51
   1  -7  -4    0.19    0.47
   1  -7  -3    8.64    0.90
  -1  -7   3    9.82    1.10
  -1   7   3    8.75    0.90
   1  -7  -3    9.37    0.69
  -1   7   3    8.90    0.76
  -1   7   3    9.94    1.17
   1   7  -3   10.54    1.03
   1  -7  -3    9.16    0.84
   1  -7  -2    2.19    0.68
  -1   7   2    3.31    0.69
  -1  -7   2    2.93    0.86
   1  -7  -2    2.83    0.37
  -1   7   2    2.56    0.98
   1   7  -2    3.49    0.76
   1  -7  -2    2.62    0.57
  -1  -7   2    2.74    0.40
   1  -7  -1   10.08    0.99
  -1   7   1    8.38    0.84
  -1  -7   1    9.69    1.10
   1  -7  -1    9.64    0.75
  -1   7   1   10.93    1.25
   1  -7  -1    8.32    0.75
   1   7  -1   11.01    0.90
  -1  -7   1    9.71    0.77
   1  -7   0   31.52    1.56
  -1   7   0   28.04    1.80
  -1  -7   0   32.46    1.84
   1  -7   0   33.47    1.49
  -1  -7   0   30.67    1.57
  -1   7   0   34.32    1.92
   1  -7   0   28.36    1.62
   1   7   0   35.40    1.73
  -1  -7   0   29.37    0.99
   1  -7   1   41.75    1.89
  -1   7  -1   30.80    1.59
  -1  -7  -1   37.32    1.93
  -1  -7  -1   37.41    1.69
   1  -7   1   38.26    1.80
  -1   7  -1   38.47    1.91
   1  -7   1   32.65    1.61
   1   7   1   39.94    1.82
  -1  -7  -1   35.13    1.50
   1  -7   2    8.37    0.88
  -1  -7  -2    7.06    1.11
  -1  -7  -2    7.06    0.51
  -1   7  -2    8.18    1.13
   1   7   2    8.21    0.78
  -1  -7  -2    7.12    0.56
   1  -7   3    4.95    0.79
  -1  -7  -3    4.12    0.66
  -1  -7  -3    4.12    0.40
  -1   7  -3    4.41    1.04
   1   7   3    4.46    0.65
  -1  -7  -3    3.62    0.46
   1  -7   4    0.39    0.52
  -1  -7  -4    0.15    0.27
  -1   7  -4    0.26    0.97
   1   7   4   -0.06    0.53
  -1  -7  -4    0.16    0.34
   1  -7   5   13.10    1.12
  -1  -7  -5   14.31    0.91
   1   7   5   14.40    1.13
  -1   7  -5   15.02    1.45
   1   7   5   14.67    1.09
  -1  -7  -5   14.05    0.92
   1  -7   6    3.17    0.78
  -1  -7  -6    2.36    0.40
   1   7   6    2.29    0.37
  -1   7  -6    1.93    0.96
   1   7   6    1.84    0.53
  -1  -7  -6    1.76    0.34
  -1  -7  -7  134.66    3.14
   1  -7   7  132.11    3.32
   1   7   7  142.09    3.31
  -1   7  -7  136.73    3.52
   1   7   7  145.65    3.57
  -1  -7  -7  138.60    3.03
  -1  -7  -8   26.36    1.46
   1  -7   8   31.24    1.59
  -1  -7  -8   30.30    1.45
   1   7   8   26.96    1.50
   1   7   8   23.17    1.44
  -1   7  -8   22.48    1.70
   1   7   8   26.78    1.63
  -1  -7  -8   26.41    1.39
  -1  -7  -9  170.39    3.93
   1  -7   9  172.37    4.07
  -1  -7  -9  176.06    4.07
   1   7   9  167.41    3.73
  -1   7  -9  176.38    4.36
   1   7   9  179.99    4.42
  -1  -7 -10    0.04    0.22
   1  -7  10   -0.09    0.52
  -1  -7 -10    0.09    0.42
   1   7  10   -0.07    0.25
  -1   7 -10    0.34    0.93
   1   7  10   -0.10    0.46
  -1  -7 -11    0.18    0.26
   1  -7  11   -0.05    0.74
  -1  -7 -11    0.33    0.45
   1   7  11    0.07    0.30
  -1   7 -11   -0.07    0.69
   1   7  11    0.30    0.47
  -1  -7 -12    1.97    0.35
   1  -7  12    2.51    0.58
  -1  -7 -12    2.17    0.53
  -1  -7 -12    1.69    0.48
   1   7  12    2.19    0.36
  -1   7 -12    3.16    1.05
   1   7  12    2.79    0.73
  -1  -7 -13   17.19    1.19
   1  -7  13   17.28    1.19
  -1  -7 -13   16.18    1.54
  -1  -7 -13   17.45    1.18
   1   7  13   15.57    1.01
  -1   7 -13   17.85    1.39
   1  -7  14   11.30    1.07
  -1  -7 -14   12.09    1.11
   1   7  14    9.56    0.81
  -1   7 -14   12.62    1.33
   1  -7  15   16.26    1.33
  -1  -7 -15   10.37    1.06
  -1   7 -15   16.15    1.64
   1  -7  16   34.83    1.64
  -1  -7 -16   28.47    1.63
  -1   7 -16   33.33    1.92
   1  -7  17    2.20    0.77
  -1  -7 -17    1.91    0.60
  -1   7 -17    2.91    0.81
   1  -7  18    5.44    0.95
  -1  -7 -18    5.60    0.85
  -1   7 -18    4.04    0.93
   1  -7  19    3.54    0.80
  -1  -7 -19    3.23    0.64
  -1   7 -19    4.35    1.20
  -1   7 -19    3.82    0.91
   1  -7  20    4.63    0.88
  -1   7 -20    4.29    1.12
  -1   7 -20    1.94    0.87
   1  -7  21   25.71    1.52
  -1  -7 -21   22.42    1.30
  -1   7 -21   19.14    1.46
  -1   7 -21   19.35    1.48
   1  -7  22    0.92    0.76
  -1  -7 -22   -1.61    0.74
  -1   7 -22    0.28    0.77
  -1   7 -22   -0.60    0.84
   1  -7  23    0.99    0.85
  -1  -7 -23    0.93    0.55
  -1   7 -23   -0.04    0.78
  -1   7 -23    0.07    0.83
   1  -7  24    2.45    0.90
  -1  -7 -24    1.95    0.59
  -1   7 -24    1.05    0.81
  -1   7 -24    1.69    0.89
   1  -7  25    2.21    0.77
  -1  -7 -25    0.95    0.58
  -1   7 -25    1.60    0.89
  -1   7 -25    2.67    0.91
   1  -7  26   -0.37    0.57
  -1  -7 -26    0.56    0.71
  -1   7 -26    0.51    0.81
  -1   7 -26    0.46    0.85
   1  -7  27    7.55    0.91
  -1  -7 -27    8.50    0.97
  -1   7 -27    7.31    1.09
  -1   7 -27    6.52    1.13
   1  -7  28    2.79    0.62
  -1  -7 -28    3.65    0.69
  -1   7 -28    5.04    1.12
  -1   7 -28    2.65    1.11
   1  -7  29    0.31    0.65
  -1  -7 -29   -0.15    0.56
  -1   7 -29   -0.09    0.97
  -1   7 -29    0.99    1.13
   1  -7  30    1.44    0.67
  -1  -7 -30    1.57    0.62
  -1   7 -30    2.29    1.05
  -1   7 -30    0.78    1.01
   1  -7  31    0.10    0.52
  -1  -7 -31    0.19    0.74
  -1   7 -31    0.81    1.02
  -1   7 -31    0.26    0.79
   1  -7  32    0.30    0.53
  -1  -7 -32   -0.19    0.74
  -1   7 -32    0.06    1.00
  -1   7 -32   -0.90    0.76
   1  -7  33    7.10    1.09
  -1  -7 -33    8.34    1.17
  -1   7 -33    6.62    1.49
  -1   7 -33    7.33    1.33
   1  -7  34   -0.33    0.48
  -1   7 -34   -0.49    1.00
  -1   7 -34   -0.79    0.87
  -1  -8  34   -0.26    0.67
   1  -8 -34    0.59    0.83
   1   8 -34    1.56    1.02
   1   8 -34    2.01    1.24
  -1  -8  33    0.89    0.58
   1  -8 -33   -0.29    0.70
   1   8 -33    1.56    1.20
   1   8 -33   -0.70    0.86
  -1  -8  32    0.39    0.79
   1  -8 -32    0.77    0.57
   1   8 -32   -1.97    1.05
   1   8 -32    2.73    1.14
  -1  -8  31    0.08    0.77
   1  -8 -31   -0.08    0.70
   1   8 -31   -1.21    0.80
   1   8 -31   -1.17    1.04
  -1  -8  30    1.36    0.62
   1  -8 -30    3.44    0.95
   1   8 -30    2.28    0.87
   1   8 -30    2.81    0.99
  -1  -8  29    1.84    0.91
   1  -8 -29    1.44    0.75
   1   8 -29    2.63    1.24
   1   8 -29    3.40    1.18
  -1  -8  28    0.45    0.67
   1  -8 -28    0.61    0.55
   1   8 -28   -1.77    1.01
   1   8 -28   -1.06    1.06
  -1  -8  27    0.51    0.59
   1  -8 -27    0.35    0.54
   1  -8 -27   -0.11    0.53
   1   8 -27    1.69    0.99
   1   8 -27   -0.04    0.81
  -1  -8  26    0.85    0.74
   1  -8 -26    1.00    0.76
   1  -8 -26    0.10    0.52
   1   8 -26   -0.34    0.82
   1   8 -26   -0.15    0.81
  -1  -8  25   -0.82    0.72
   1  -8 -25   -0.16    0.64
   1  -8 -25    0.16    0.65
   1   8 -25   -0.65    1.03
  -1  -8  24    4.52    0.70
   1  -8 -24    3.63    0.75
   1  -8 -24    3.59    0.82
   1   8 -24    3.12    1.18
  -1  -8  23    0.00    0.55
   1  -8 -23    0.44    0.51
   1   8 -23   -0.20    0.77
  -1  -8  22    1.27    0.81
   1  -8 -22    1.45    0.64
   1  -8 -22    0.46    0.65
   1   8 -22    1.45    0.78
  -1  -8  21   29.32    1.56
   1  -8 -21   34.32    1.84
   1  -8 -21   33.32    1.77
   1   8 -21   28.70    1.72
  -1  -8  20    2.16    0.62
   1  -8 -20    1.38    0.50
   1   8 -20    1.78    0.96
  -1  -8  19    1.98    0.60
   1  -8 -19    2.71    0.63
   1   8 -19    1.87    1.03
  -1  -8  18    9.82    1.21
   1  -8 -18    7.64    0.89
   1   8 -18    8.49    1.32
  -1  -8  17    0.41    0.79
   1  -8 -17    0.73    0.58
   1   8 -17    1.08    0.90
  -1  -8  16    8.36    0.91
   1  -8 -16    8.81    0.90
   1   8 -16    7.91    1.10
  -1  -8  15   17.91    1.38
   1  -8 -15   16.17    1.21
   1   8 -15   16.81    1.38
  -1  -8  14    1.03    0.56
   1  -8 -14    0.63    0.53
   1   8 -14    0.39    0.62
  -1  -8  13    1.09    0.56
   1  -8 -13    1.45    0.51
   1   8 -13    1.06    0.62
   1  -8 -12    0.79    0.39
   1   8 -12    4.49    0.73
   1  -8 -11    3.42    0.47
  -1  -8  11    3.94    0.86
   1  -8 -11    4.64    0.60
  -1   8  11    3.22    0.53
  -1   8  11    3.48    0.52
   1   8 -11    5.21    0.73
   1  -8 -11    4.23    0.39
   1  -8 -10    0.52    0.40
  -1  -8  10    0.78    0.78
   1  -8 -10   -0.08    0.44
  -1   8  10    0.07    0.50
  -1   8  10   -0.15    0.48
   1   8 -10    0.09    0.55
   1  -8 -10    0.14    0.24
   1  -8  -9   42.78    2.30
  -1  -8   9   46.34    2.45
  -1   8   9   39.12    2.02
  -1   8   9   38.34    2.17
   1   8  -9   43.44    2.36
   1  -8  -9   40.59    2.08
   1  -8  -8    0.42    0.48
  -1  -8   8    0.62    0.80
   1  -8  -8    0.44    0.28
  -1   8   8   -0.06    0.37
  -1   8   8    0.10    0.66
   1   8  -8   -0.04    0.78
   1  -8  -8    0.25    0.33
   1  -8  -7   12.79    1.14
  -1  -8   7   14.96    1.30
   1  -8  -7   13.43    0.96
  -1   8   7   13.29    0.97
  -1   8   7   12.03    1.02
  -1   8   7   14.80    1.38
   1   8  -7   15.80    1.36
   1  -8  -7   13.69    1.09
   1  -8  -6   48.71    2.20
  -1  -8   6   53.84    2.38
   1  -8  -6   48.76    1.88
  -1   8   6   47.60    2.06
  -1   8   6   53.41    2.57
   1   8  -6   56.67    2.38
   1  -8  -6   48.32    2.17
   1  -8  -5    0.73    0.59
  -1  -8   5    0.82    0.80
   1  -8  -5    0.45    0.26
  -1   8   5   -0.06    0.43
  -1   8   5    0.12    0.60
   1   8  -5    0.98    0.61
   1  -8  -5    0.29    0.43
   1  -8  -4   59.14    2.41
  -1  -8   4   65.11    2.69
   1  -8  -4   60.48    2.27
  -1   8   4   55.99    2.39
  -1   8   4   59.34    2.63
   1   8  -4   66.19    2.75
   1  -8  -4   53.96    2.33
   1  -8  -3   14.55    1.14
  -1  -8   3   15.53    1.28
  -1   8   3   10.96    0.92
   1  -8  -3   14.24    0.93
  -1   8   3   14.59    1.40
   1   8  -3   15.11    1.30
   1  -8  -3   11.86    0.93
   1  -8  -2    1.08    0.49
  -1  -8   2    1.17    0.60
  -1   8   2    1.06    0.65
   1  -8  -2    1.38    0.43
  -1   8   2    2.44    0.97
   1   8  -2    1.14    0.54
   1  -8  -2    0.91    0.52
   1  -8  -1    1.81    0.71
  -1  -8   1    2.24    0.63
  -1   8   1    1.45    0.67
   1  -8  -1    1.98    0.38
  -1   8   1    1.65    0.96
   1   8  -1    2.71    0.76
   1  -8  -1    2.03    0.56
   1  -8   0   74.29    2.25
  -1  -8   0   77.26    2.65
   1  -8   0   74.07    1.97
  -1  -8   0   78.52    2.33
  -1   8   0   79.96    2.67
   1   8   0   75.13    2.16
   1  -8   1    4.60    0.79
  -1  -8  -1    5.38    0.90
  -1  -8  -1    4.94    0.67
   1  -8   1    5.28    0.57
  -1   8  -1    5.57    0.83
   1   8   1    4.69    0.76
  -1  -8  -1    4.30    0.51
   1  -8   2   45.01    1.98
  -1  -8  -2   39.99    1.93
  -1  -8  -2   42.16    1.79
   1  -8   2   42.05    2.03
  -1   8  -2   40.33    1.97
   1   8   2   42.85    1.94
  -1  -8  -2   37.13    1.56
   1  -8   3   67.77    2.63
  -1  -8  -3   74.06    2.55
  -1  -8  -3   72.88    1.50
  -1   8  -3   75.54    3.34
   1   8   3   75.68    2.27
  -1  -8  -3   65.74    2.48
   1  -8   4   28.79    1.66
  -1  -8  -4   29.95    1.68
  -1  -8  -4   29.42    0.89
  -1   8  -4   34.01    1.91
   1   8   4   30.99    1.54
  -1  -8  -4   28.10    1.52
   1  -8   5   16.91    1.21
  -1  -8  -5   16.23    1.21
  -1  -8  -5   18.20    1.11
  -1   8  -5   18.99    1.62
   1   8   5   19.95    1.00
  -1  -8  -5   16.73    1.08
   1  -8   6   16.58    1.34
  -1  -8  -6   14.55    1.15
  -1  -8  -6   17.24    1.11
   1   8   6   15.24    1.16
  -1   8  -6   14.19    1.26
   1   8   6   17.78    1.32
  -1  -8  -6   16.22    1.07
   1  -8   7    3.24    0.60
  -1  -8  -7    3.63    0.67
  -1  -8  -7    3.70    0.45
   1   8   7    3.30    0.42
  -1   8  -7    3.88    0.80
   1   8   7    3.66    0.61
  -1  -8  -7    3.46    0.39
  -1  -8  -8   29.56    1.49
   1  -8   8   29.69    1.24
  -1  -8  -8   29.76    1.31
  -1  -8  -8   32.28    1.76
   1   8   8   29.05    1.46
  -1   8  -8   28.45    1.80
   1   8   8   30.88    1.91
  -1  -8  -8   23.69    1.20
  -1  -8  -9    8.95    0.71
   1  -8   9   10.08    0.95
  -1  -8  -9    9.97    0.99
  -1  -8  -9   10.76    0.90
   1   8   9   10.01    0.80
  -1   8  -9    8.33    0.99
   1   8   9   11.47    1.10
  -1  -8  -9   11.09    0.84
  -1  -8 -10    0.76    0.26
   1  -8  10    1.29    0.75
  -1  -8 -10    0.73    0.49
  -1  -8 -10    1.11    0.43
   1   8  10    0.66    0.26
  -1   8 -10    1.10    0.72
   1   8  10    1.16    0.61
  -1  -8 -11    0.20    0.25
   1  -8  11    0.65    0.51
  -1  -8 -11    0.01    0.41
  -1  -8 -11    0.09    0.40
   1   8  11    0.18    0.25
  -1   8 -11    0.27    0.69
   1   8  11    0.10    0.46
  -1  -8 -12    1.51    0.30
   1  -8  12    1.07    0.53
  -1  -8 -12    1.37    0.49
  -1  -8 -12    2.07    0.52
   1   8  12    1.19    0.28
  -1   8 -12    1.39    0.98
   1   8  12    1.35    0.52
  -1  -8 -13    7.36    0.74
   1  -8  13   10.57    1.12
  -1  -8 -13    7.69    0.94
  -1  -8 -13    8.61    0.90
   1   8  13    7.13    0.68
   1   8  13    8.77    1.39
  -1   8 -13    8.72    1.11
   1  -8  14   30.74    1.53
  -1  -8 -14   25.55    1.53
   1   8  14   21.89    1.19
  -1   8 -14   30.46    1.81
   1  -8  15   13.83    1.15
  -1  -8 -15   11.96    1.11
  -1   8 -15   16.75    1.62
   1  -8  16    0.24    0.54
  -1  -8 -16    0.59    0.48
  -1   8 -16    0.64    0.79
   1  -8  17    4.14    0.72
  -1  -8 -17    1.97    0.45
  -1   8 -17    2.60    0.83
   1  -8  18    2.83    0.63
  -1  -8 -18    2.87    0.63
  -1   8 -18    2.86    1.10
   1  -8  19    8.73    0.88
  -1  -8 -19    8.01    0.87
  -1   8 -19    9.12    1.41
   1  -8  20    0.64    0.77
  -1  -8 -20    2.26    0.66
  -1   8 -20    2.45    1.06
  -1   8 -20    1.70    1.22
   1  -8  21   23.06    1.56
  -1   8 -21   22.07    1.80
  -1   8 -21   20.05    1.75
   1  -8  22    0.07    0.78
  -1   8 -22    0.89    0.80
  -1   8 -22    0.77    0.85
   1  -8  23    1.12    0.76
  -1   8 -23    1.66    0.82
  -1   8 -23    0.13    0.87
   1  -8  24   -0.45    0.60
  -1   8 -24   -0.66    0.78
  -1   8 -24    0.20    0.86
   1  -8  25    1.71    0.64
  -1   8 -25    2.23    0.88
  -1   8 -25    1.90    0.90
   1  -8  26    4.19    0.88
  -1   8 -26    3.58    1.02
  -1   8 -26    2.01    1.18
   1  -8  27    2.79    0.65
  -1   8 -27    2.83    0.87
  -1   8 -27    3.15    1.16
   1  -8  28    0.07    0.55
  -1   8 -28    2.24    0.89
  -1   8 -28    2.01    1.23
   1  -8  29    0.66    0.70
  -1   8 -29   -0.11    1.00
  -1   8 -29    0.73    1.07
   1  -8  30    1.18    0.87
  -1   8 -30   -1.08    1.02
  -1   8 -30   -1.77    1.03
   1  -8  31    6.74    0.88
  -1   8 -31    6.96    2.42
  -1   8 -31    7.17    2.42
   1  -8  32    0.44    0.57
  -1   8 -32    1.24    1.05
  -1   8 -32    0.97    0.83
   1  -8  33   -0.61    0.62
  -1   8 -33    0.03    0.99
  -1   8 -33    0.01    1.14
  -1  -9  33   -0.07    0.84
   1   9 -33    1.01    1.06
   1   9 -33    1.86    1.13
  -1  -9  32    4.98    0.93
   1   9 -32    1.59    1.24
   1   9 -32    2.85    1.25
  -1  -9  31    1.22    0.64
   1   9 -31    0.33    0.83
   1   9 -31    0.96    0.94
  -1  -9  30    1.78    0.93
   1   9 -30    0.70    0.85
   1   9 -30    2.87    1.20
  -1  -9  29    0.14    0.59
   1   9 -29    0.84    0.87
   1   9 -29   -0.79    1.26
  -1  -9  28    5.89    0.81
   1   9 -28    8.63    1.30
   1   9 -28    6.38    1.10
  -1  -9  27    3.18    0.81
   1  -9 -27    1.40    0.56
   1   9 -27    2.74    0.90
   1   9 -27    0.62    0.87
  -1  -9  26    0.74    0.74
   1  -9 -26   -0.01    0.51
   1   9 -26   -0.02    0.83
  -1  -9  25    2.79    0.64
   1  -9 -25    1.63    0.68
   1   9 -25    3.93    1.14
  -1  -9  24    0.45    0.59
   1  -9 -24    1.29    0.53
   1   9 -24    0.24    1.15
  -1  -9  23    1.49    0.62
   1  -9 -23    0.41    0.47
   1   9 -23    0.79    1.03
  -1  -9  22   19.16    1.48
   1  -9 -22   11.97    1.02
   1   9 -22   13.59    1.29
  -1  -9  21    1.06    0.77
   1  -9 -21    0.44    0.59
   1   9 -21    1.13    0.77
  -1  -9  20    2.14    0.63
   1  -9 -20    1.89    0.61
   1   9 -20    2.89    0.80
  -1  -9  19    0.00    0.57
   1  -9 -19    0.03    0.56
   1   9 -19    0.48    0.71
  -1  -9  18    7.52    0.76
   1  -9 -18    6.67    0.77
   1   9 -18    7.87    0.97
  -1  -9  17    4.13    0.72
   1  -9 -17    4.61    0.66
   1   9 -17    4.24    0.84
  -1  -9  16    9.17    1.10
   1  -9 -16    8.94    0.97
   1   9 -16    9.06    1.14
  -1  -9  15   16.58    1.30
   1  -9 -15   14.16    1.14
   1   9 -15   13.45    1.23
  -1  -9  14   -0.15    0.73
   1  -9 -14    0.02    0.36
   1   9 -14    0.66    0.62
   1  -9 -13   -0.04    0.30
  -1  -9  13    2.18    0.81
   1  -9 -13    1.98    0.42
  -1   9  13    0.89    0.57
   1   9 -13    1.87    0.66
   1  -9 -12    1.10    0.30
   1  -9 -12    1.02    0.37
  -1  -9  12    1.32    0.79
   1  -9 -12    0.79    0.36
  -1   9  12    0.83    0.51
  -1   9  12    0.81    0.30
   1   9 -12    0.39    0.61
   1  -9 -12    0.88    0.27
   1  -9 -11    0.03    0.38
  -1  -9  11   -0.55    0.77
   1  -9 -11    0.03    0.44
  -1   9  11   -0.10    0.49
  -1   9  11    0.08    0.38
   1   9 -11   -0.36    0.78
   1  -9 -11    0.01    0.26
   1  -9 -10   39.01    2.00
   1  -9 -10   40.80    1.22
  -1   9  10   39.32    2.24
   1   9 -10   43.03    1.69
   1  -9 -10   33.46    1.64
   1  -9  -9    0.45    0.51
  -1  -9   9    0.20    0.72
   1  -9  -9    0.60    0.37
  -1   9   9    0.51    0.42
  -1   9   9    0.78    0.65
   1   9  -9    0.24    0.75
   1  -9  -9    0.61    0.30
   1  -9  -8    5.29    0.67
  -1  -9   8    5.74    0.72
   1  -9  -8    4.62    0.51
  -1   9   8    4.07    0.52
  -1   9   8    4.60    0.88
   1   9  -8    2.97    0.65
   1  -9  -8    4.12    0.44
   1  -9  -7    3.39    0.49
  -1  -9   7    4.05    0.66
   1  -9  -7    3.55    0.36
  -1   9   7    3.52    0.40
  -1   9   7    3.02    0.46
  -1   9   7    4.25    0.86
   1   9  -7    3.67    0.65
   1  -9  -7    3.88    0.48
   1  -9  -6    4.54    0.66
  -1  -9   6    5.39    0.73
   1  -9  -6    4.86    0.49
  -1   9   6    4.10    0.52
  -1   9   6    4.26    0.94
   1   9  -6    5.66    0.94
   1  -9  -6    4.61    0.53
   1  -9  -5   21.03    1.27
  -1  -9   5   20.22    1.50
   1  -9  -5   21.72    1.08
  -1   9   5   17.89    1.31
  -1   9   5   21.51    1.58
   1   9  -5   23.24    1.42
   1  -9  -5   19.01    1.26
   1  -9  -4    0.38    0.43
  -1  -9   4    0.56    0.77
   1  -9  -4    0.47    0.27
  -1   9   4    0.36    0.36
  -1   9   4    0.24    0.82
   1   9  -4   -0.22    0.56
   1  -9  -4    0.15    0.43
   1  -9  -3   34.63    1.91
  -1  -9   3   35.73    1.97
   1  -9  -3   39.88    1.98
  -1   9   3   40.56    2.39
   1   9  -3   44.24    2.37
   1  -9  -3   31.38    1.72
   1  -9  -2    2.94    0.68
  -1  -9   2    3.43    0.67
   1  -9  -2    3.03    0.38
  -1   9   2    4.11    1.02
   1   9  -2    4.16    0.83
   1  -9  -1   92.66    2.68
  -1  -9   1   89.14    2.78
   1  -9  -1   83.87    2.11
  -1   9   1   91.19    2.90
   1   9  -1   94.13    2.69
   1  -9   0   26.61    1.52
  -1  -9   0   25.56    1.48
   1  -9   0   24.38    1.21
  -1  -9   0   26.16    1.44
  -1   9   0   24.05    1.52
   1   9   0   27.40    1.60
   1  -9   1    1.87    0.54
  -1  -9  -1    2.11    0.78
  -1  -9  -1    1.91    0.46
   1  -9   1    2.03    0.61
  -1   9  -1    2.16    1.03
   1   9   1    2.06    0.80
   1  -9   2   34.82    1.93
  -1  -9  -2   34.07    1.98
  -1  -9  -2   37.32    1.91
   1  -9   2   38.23    2.15
  -1   9  -2   37.88    2.16
   1   9   2   39.72    2.22
   1  -9   3    0.43    0.51
  -1  -9  -3    0.32    0.51
  -1  -9  -3    0.37    0.32
  -1   9  -3   -0.43    0.67
   1   9   3    0.53    0.70
  -1  -9  -3   -0.03    0.25
   1  -9   4    0.01    0.52
  -1  -9  -4    0.61    0.65
  -1  -9  -4    0.40    0.30
  -1   9  -4   -0.05    0.68
   1   9   4    0.08    0.64
  -1  -9  -4    0.26    0.34
   1  -9   5    0.77    0.75
  -1  -9  -5    1.66    0.64
  -1  -9  -5    0.75    0.30
  -1   9  -5    0.33    0.67
   1   9   5    1.01    0.63
  -1  -9  -5    0.77    0.31
   1  -9   6   14.39    1.10
  -1  -9  -6   15.55    1.21
  -1  -9  -6   15.70    1.02
  -1   9  -6   14.92    1.29
   1   9   6   17.48    1.33
  -1  -9  -6   13.77    1.01
   1  -9   7    0.51    0.50
  -1  -9  -7    0.40    0.60
  -1  -9  -7    0.16    0.32
   1   9   7    0.10    0.34
  -1   9  -7   -0.03    0.94
   1   9   7    0.12    0.54
  -1  -9  -7   -0.04    0.26
  -1  -9  -8   11.67    0.99
   1  -9   8   13.69    1.14
  -1  -9  -8   11.04    1.05
  -1  -9  -8   14.43    0.96
   1   9   8   12.73    1.13
  -1   9  -8   15.17    1.43
   1   9   8   14.23    1.11
  -1  -9  -8   11.87    0.99
  -1  -9  -9   17.70    1.13
   1  -9   9   17.68    1.19
  -1  -9  -9   20.03    1.48
  -1  -9  -9   21.06    1.28
   1   9   9   18.59    0.85
  -1   9  -9   19.13    1.43
   1   9   9   17.75    1.45
  -1  -9  -9   17.86    1.09
  -1  -9 -10    7.87    0.76
   1  -9  10   10.66    1.15
  -1  -9 -10    9.69    1.00
  -1  -9 -10    9.72    0.91
   1   9  10    8.82    0.80
  -1   9 -10    8.86    1.30
   1   9  10    9.68    1.03
  -1  -9 -10    8.68    0.78
  -1  -9 -11    0.10    0.22
   1  -9  11    0.42    0.49
  -1  -9 -11    0.15    0.44
  -1  -9 -11    0.18    0.40
   1   9  11    0.24    0.26
  -1   9 -11    0.05    0.69
   1   9  11    0.09    0.53
  -1  -9 -12    9.24    0.76
   1  -9  12   11.39    1.08
  -1  -9 -12   10.65    1.06
  -1  -9 -12   11.19    1.00
   1   9  12    9.06    0.80
  -1   9 -12    9.10    1.32
   1   9  12    9.86    1.12
  -1  -9 -13    2.47    0.36
   1  -9  13    3.82    0.82
  -1  -9 -13    2.71    0.51
  -1  -9 -13    2.47    0.43
   1   9  13    2.77    0.37
   1   9  13    2.51    0.61
  -1   9 -13    4.20    0.87
  -1  -9 -14    0.99    0.29
   1  -9  14    1.38    0.56
  -1  -9 -14    1.13    0.40
  -1  -9 -14    1.21    0.48
   1   9  14    1.18    0.31
  -1   9 -14    2.22    1.01
   1  -9  15    0.52    0.54
  -1  -9 -15    0.28    0.35
  -1   9 -15   -0.03    1.01
   1  -9  16    6.35    0.87
  -1  -9 -16    4.71    0.62
  -1   9 -16    6.23    1.06
   1  -9  17    0.82    0.73
  -1  -9 -17    1.17    0.41
  -1   9 -17    1.15    0.82
   1  -9  18    1.60    0.82
  -1  -9 -18    0.82    0.53
  -1   9 -18    1.70    1.16
   1  -9  19    1.14    0.77
  -1  -9 -19    0.98    0.56
  -1   9 -19   -0.30    1.08
   1  -9  20    2.83    0.66
  -1  -9 -20    3.21    0.57
  -1   9 -20    3.31    0.96
   1  -9  21    1.07    0.61
  -1  -9 -21    0.54    0.45
  -1   9 -21    1.14    1.18
  -1   9 -21    1.21    0.92
   1  -9  22   15.60    1.22
  -1   9 -22   18.19    1.64
  -1   9 -22   14.02    1.40
   1  -9  23    0.84    0.62
  -1   9 -23    0.08    0.80
  -1   9 -23    0.86    0.89
   1  -9  24    3.17    0.74
  -1   9 -24    2.78    0.86
  -1   9 -24    4.05    1.02
   1  -9  25    0.75    0.64
  -1   9 -25   -0.44    0.81
  -1   9 -25    0.30    0.88
   1  -9  26    0.85    0.64
  -1   9 -26    1.69    1.00
  -1   9 -26    0.94    0.90
   1  -9  27    0.70    0.76
  -1   9 -27   -0.44    0.83
  -1   9 -27    0.19    0.88
   1  -9  28    1.64    0.77
  -1   9 -28   -0.20    1.02
  -1   9 -28    2.37    0.97
   1  -9  29   -0.26    0.73
  -1   9 -29    0.65    1.04
  -1   9 -29    0.64    0.88
   1  -9  30   -0.20    0.69
  -1   9 -30   -0.97    1.00
   1  -9  31   -0.15    0.56
  -1   9 -31    2.11    1.24
  -1   9 -31    0.96    0.92
   1  -9  32   -0.10    0.55
  -1   9 -32   -0.39    1.18
  -1   9 -32    0.45    1.04
  -1 -10  32   -0.43    0.63
   1  10 -32    0.72    0.86
   1  10 -32   -0.60    0.89
  -1 -10  31    0.62    0.89
   1  10 -31    1.23    1.21
   1  10 -31    2.57    0.97
  -1 -10  30    1.53    0.67
   1  10 -30    0.92    1.12
   1  10 -30    2.53    1.20
  -1 -10  29    0.20    0.63
   1  10 -29    0.66    0.86
   1  10 -29   -1.19    1.12
  -1 -10  28    0.29    0.77
   1 -10 -28    0.04    0.52
   1  10 -28   -2.10    0.83
   1  10 -28    0.64    0.91
  -1 -10  27   -0.78    0.85
   1 -10 -27    0.58    0.52
   1  10 -27    0.12    0.88
  -1 -10  26    4.45    1.04
   1 -10 -26    2.03    0.59
   1  10 -26    2.73    0.92
  -1 -10  25    0.07    0.60
   1 -10 -25    0.01    0.48
   1  10 -25    1.69    0.91
  -1 -10  24    4.40    0.75
   1 -10 -24    2.80    0.62
   1  10 -24    3.19    0.95
  -1 -10  23    6.29    0.76
   1 -10 -23    6.95    0.76
   1  10 -23    7.57    1.25
  -1 -10  22    1.89    0.63
   1 -10 -22    1.67    0.68
   1  10 -22    2.36    1.11
  -1 -10  21    1.38    0.78
   1 -10 -21    1.31    0.48
   1  10 -21    1.04    1.11
  -1 -10  20    3.26    0.90
   1 -10 -20    2.28    0.68
   1  10 -20    3.92    1.20
  -1 -10  19    7.79    1.09
   1 -10 -19    5.76    0.67
   1  10 -19    7.33    1.24
  -1 -10  18   11.56    1.09
   1 -10 -18   10.22    0.99
   1  10 -18    9.75    1.36
  -1 -10  17    3.67    0.84
   1 -10 -17    3.98    0.53
   1  10 -17    4.71    1.08
  -1 -10  16    0.85    0.77
   1 -10 -16    0.54    0.51
   1  10 -16    2.37    0.95
  -1 -10  15    2.18    0.77
   1 -10 -15    0.44    0.48
   1  10 -15   -0.04    0.66
  -1 -10  14   -0.04    0.78
   1 -10 -14   -0.24    0.49
   1  10 -14    1.00    0.68
   1 -10 -13    1.73    0.29
   1 -10 -13    1.34    0.34
  -1 -10  13    1.99    0.80
   1 -10 -13    1.73    0.48
   1  10 -13    1.63    0.66
   1 -10 -13    1.22    0.44
   1 -10 -12    7.98    0.80
  -1 -10  12   12.83    1.30
   1 -10 -12   10.82    0.98
  -1  10  12    7.27    0.90
  -1  10  12    9.04    0.97
   1  10 -12   11.62    1.17
   1 -10 -12    8.42    0.76
   1 -10 -11    0.03    0.42
  -1 -10  11   -0.33    0.78
   1 -10 -11   -0.09    0.30
  -1  10  11   -0.10    0.33
  -1  10  11   -0.02    0.47
   1  10 -11   -0.17    0.87
   1 -10 -11    0.12    0.24
   1 -10 -10    8.60    0.94
  -1 -10  10    8.70    0.95
   1 -10 -10    9.33    0.66
  -1  10  10    6.61    0.79
  -1  10  10    7.68    0.99
   1  10 -10    7.72    0.93
   1 -10 -10    7.25    0.71
   1 -10  -9   13.07    1.18
  -1 -10   9   12.21    1.16
   1 -10  -9   13.22    0.68
  -1  10   9    8.55    0.83
  -1  10   9   12.37    1.30
   1  10  -9   11.78    1.17
   1 -10  -9   11.43    1.01
   1 -10  -8    0.53    0.48
  -1 -10   8    0.48    0.56
   1 -10  -8    0.82    0.38
  -1  10   8    0.43    0.37
  -1  10   8    1.11    0.77
   1  10  -8    0.37    0.79
   1 -10  -8    0.92    0.36
   1 -10  -7    1.17    0.56
  -1 -10   7    0.72    0.72
   1 -10  -7    1.24    0.38
  -1  10   7    1.52    0.85
   1  10  -7    0.68    0.80
   1 -10  -7    1.08    0.38
   1 -10  -6   60.80    1.89
   1 -10  -6   65.91    1.56
  -1  10   6   73.27    2.53
   1  10  -6   74.41    2.14
   1 -10  -5    2.11    0.63
  -1 -10   5    1.17    0.55
   1 -10  -5    1.83    0.37
  -1  10   5    1.16    0.89
   1  10  -5    2.15    0.86
   1 -10  -4    2.49    0.67
  -1 -10   4    3.42    0.80
   1 -10  -4    2.96    0.43
  -1  10   4    3.60    0.74
   1  10  -4    3.37    0.67
   1 -10  -3   13.35    1.19
  -1 -10   3   13.40    1.25
   1 -10  -3   13.72    1.00
  -1  10   3   13.04    1.36
   1  10  -3   16.23    1.35
   1 -10  -2   18.33    1.34
  -1 -10   2   16.62    1.26
   1 -10  -2   16.82    1.10
  -1  10   2   16.67    1.39
   1  10  -2   19.18    1.49
   1 -10  -1    5.30    0.77
  -1 -10   1    5.32    0.84
   1 -10  -1    5.52    0.57
  -1 -10   1    6.55    0.79
  -1  10   1    5.42    0.83
   1  10  -1    5.91    0.76
   1 -10   0   15.89    1.18
  -1 -10   0   18.85    1.46
   1 -10   0   17.23    1.17
  -1 -10   0   19.07    1.31
  -1  10   0   19.96    1.67
   1  10   0   20.06    1.43
   1 -10   1    3.09    0.76
  -1 -10  -1    4.75    0.68
  -1 -10  -1    3.46    0.49
   1 -10   1    3.82    0.60
  -1  10  -1    3.53    0.79
   1  10   1    3.61    0.65
   1 -10   2    9.69    1.02
  -1 -10  -2    9.97    0.97
  -1 -10  -2    9.64    0.74
   1 -10   2   10.63    1.02
  -1  10  -2   11.09    1.30
   1  10   2   11.98    1.08
   1 -10   3   12.74    1.20
  -1 -10  -3   12.74    1.19
  -1 -10  -3   12.94    0.94
   1 -10   3   12.31    1.04
  -1  10  -3   12.45    1.42
   1  10   3   14.00    0.99
   1 -10   4   46.91    1.45
  -1 -10  -4   46.12    2.59
  -1 -10  -4   42.11    2.07
  -1  10  -4   44.84    2.57
   1  10   4   46.17    2.52
   1 -10   5    1.72    0.55
  -1 -10  -5    1.00    0.49
  -1 -10  -5    1.54    0.33
  -1  10  -5    0.62    1.00
   1  10   5    1.58    0.51
   1 -10   6   15.68    1.12
  -1 -10  -6   18.37    1.30
  -1 -10  -6   17.22    1.02
  -1  10  -6   20.43    1.65
   1  10   6   19.71    1.33
  -1 -10  -6   15.13    1.00
   1 -10   7   12.33    1.23
  -1 -10  -7   14.24    1.18
  -1 -10  -7   12.48    1.01
  -1  10  -7   10.84    1.21
   1  10   7   10.91    1.07
  -1 -10  -7    9.26    0.55
   1 -10   8   35.24    1.81
  -1 -10  -8   36.00    1.93
  -1 -10  -8   37.60    1.73
   1  10   8   31.15    1.69
  -1  10  -8   33.46    1.87
   1  10   8   36.65    2.08
  -1 -10  -8   30.33    1.49
  -1 -10  -9   20.38    1.26
   1 -10   9   25.95    1.62
  -1 -10  -9   23.14    1.55
  -1 -10  -9   23.35    1.40
   1  10   9   19.41    1.29
  -1  10  -9   24.26    1.77
   1  10   9   22.15    1.62
  -1 -10  -9   19.75    1.23
  -1 -10 -10   51.65    2.02
   1 -10  10   44.66    1.95
  -1 -10 -10   53.85    2.34
  -1 -10 -10   52.77    2.02
   1  10  10   45.49    1.92
  -1  10 -10   51.80    2.49
   1  10  10   56.90    2.64
  -1 -10 -10   45.91    1.84
  -1 -10 -11    4.86    0.50
   1 -10  11    7.09    1.00
  -1 -10 -11    6.31    0.77
  -1 -10 -11    6.85    0.75
   1  10  11    4.53    0.48
  -1  10 -11    4.17    0.87
   1  10  11    6.31    0.85
  -1 -10 -11    6.02    0.59
  -1 -10 -12   21.30    1.23
   1 -10  12   25.61    1.41
  -1 -10 -12   27.52    1.67
  -1 -10 -12   28.80    1.15
  -1  10 -12   29.87    1.74
   1  10  12   27.82    1.91
  -1 -10 -13    5.93    0.66
   1 -10  13    7.27    1.02
  -1 -10 -13    5.87    0.77
  -1 -10 -13    7.20    0.79
   1  10  13    6.23    0.70
   1  10  13    6.41    0.97
  -1  10 -13    6.75    1.06
  -1 -10 -14    5.19    0.71
   1 -10  14    7.70    0.87
  -1 -10 -14    6.41    0.82
  -1 -10 -14    7.79    0.91
   1  10  14    5.65    0.70
   1  10  14    6.16    1.00
  -1  10 -14    6.49    1.06
  -1 -10 -15   15.00    1.93
   1 -10  15   14.57    1.16
  -1 -10 -15   16.25    1.21
  -1  10 -15   17.92    1.73
   1 -10  16    0.10    0.56
  -1 -10 -16    0.44    0.46
  -1  10 -16   -0.43    0.81
   1 -10  17    6.16    0.98
  -1 -10 -17    3.81    0.58
  -1  10 -17    3.13    0.90
   1 -10  18    5.12    0.84
  -1 -10 -18    3.00    0.62
  -1  10 -18    2.32    1.22
   1 -10  19    6.03    0.96
  -1 -10 -19    6.25    0.87
  -1  10 -19    5.32    1.12
   1 -10  20    6.95    0.76
  -1 -10 -20    5.55    0.87
  -1  10 -20    6.42    1.03
   1 -10  21    2.45    0.69
  -1 -10 -21    2.43    0.68
  -1  10 -21    1.21    0.91
   1 -10  22    2.05    0.66
  -1  10 -22    1.47    0.86
  -1  10 -22    1.64    0.94
   1 -10  23    3.46    0.78
  -1  10 -23    3.40    0.95
  -1  10 -23    3.71    1.24
   1 -10  24   12.08    1.19
  -1  10 -24   12.80    1.35
  -1  10 -24   14.68    1.69
   1 -10  25    1.11    0.66
  -1  10 -25    2.14    0.88
  -1  10 -25    1.40    1.32
   1 -10  26    2.05    0.72
  -1  10 -26    1.97    1.12
  -1  10 -26    3.39    1.30
   1 -10  27   -0.45    0.61
  -1  10 -27    0.61    1.07
  -1  10 -27   -1.77    1.27
   1 -10  28    0.46    0.61
  -1  10 -28    0.13    1.24
  -1  10 -28    2.10    1.36
   1 -10  29    0.44    0.59
  -1  10 -29    0.59    1.04
  -1  10 -29   -0.22    1.27
   1 -10  30    0.32    0.61
  -1  10 -30    0.25    1.05
  -1  10 -30    0.64    1.22
   1 -10  31    0.98    0.59
  -1  10 -31    3.51    0.95
  -1  10 -31    0.88    1.10
   1 -10  32   -0.45    0.69
  -1  10 -32    0.73    0.85
  -1  10 -32    0.43    0.89
  -1 -11  32   -0.95    0.81
   1  11 -32    0.12    0.86
   1  11 -32    0.43    1.64
  -1 -11  31    1.07    0.85
   1  11 -31    2.18    0.95
   1  11 -31    0.16    1.02
  -1 -11  30    0.18    0.65
   1  11 -30   -0.70    0.84
   1  11 -30   -0.60    1.13
  -1 -11  29    0.29    0.63
   1  11 -29    1.01    1.22
   1  11 -29   -2.15    1.30
  -1 -11  28    2.79    0.91
   1 -11 -28    1.36    0.55
   1  11 -28    3.83    1.09
   1  11 -28    3.87    1.83
  -1 -11  27    0.29    0.89
   1 -11 -27   -0.70    0.48
   1  11 -27   -1.28    0.87
  -1 -11  26    0.01    0.78
   1 -11 -26    1.08    0.51
   1  11 -26    2.90    0.95
  -1 -11  25    0.42    0.78
   1 -11 -25    0.97    0.50
   1  11 -25    0.73    0.89
  -1 -11  24    0.70    0.60
   1 -11 -24    0.63    0.48
   1  11 -24    0.80    0.87
  -1 -11  23    1.13    0.63
   1 -11 -23    2.14    0.61
   1  11 -23    2.00    0.86
  -1 -11  22    2.20    0.66
   1 -11 -22    0.95    0.46
   1  11 -22    1.44    0.84
  -1 -11  21   11.96    1.05
   1 -11 -21   10.70    1.03
   1  11 -21   10.23    1.22
  -1 -11  20    8.43    0.95
   1 -11 -20    7.58    0.81
   1  11 -20    7.51    1.06
  -1 -11  19    0.55    0.61
   1 -11 -19    0.58    0.57
   1  11 -19   -0.23    0.77
  -1 -11  18    0.87    0.60
   1 -11 -18    1.64    0.56
   1  11 -18    2.69    0.81
  -1 -11  17   10.97    0.85
   1 -11 -17   12.02    0.93
   1  11 -17   10.86    1.19
  -1 -11  16    3.51    0.66
   1 -11 -16    3.16    0.49
   1  11 -16    3.16    1.06
  -1 -11  15    0.07    0.57
   1 -11 -15    0.29    0.48
   1  11 -15    0.12    0.93
   1 -11 -14    0.22    0.21
   1 -11 -14    0.06    0.30
  -1 -11  14    0.19    0.58
   1 -11 -14    0.97    0.52
   1  11 -14    0.12    0.66
   1 -11 -14    0.23    0.22
   1 -11 -13    0.02    0.26
   1 -11 -13    0.18    0.34
  -1 -11  13   -0.27    0.74
   1 -11 -13   -0.09    0.45
  -1  11  13    0.10    0.34
   1  11 -13   -0.70    0.65
   1 -11 -13   -0.02    0.24
   1 -11 -12    4.35    0.60
  -1 -11  12    6.54    1.04
   1 -11 -12    5.11    0.74
  -1  11  12    2.60    0.49
  -1  11  12    3.73    0.66
   1  11 -12    4.48    1.00
   1 -11 -12    3.49    0.45
   1 -11 -11   25.10    1.52
  -1 -11  11   25.23    1.47
   1 -11 -11   27.03    1.42
  -1  11  11   18.78    1.42
  -1  11  11   20.56    1.72
   1  11 -11   26.24    1.64
   1 -11 -11   19.95    1.26
   1 -11 -10    7.68    0.73
  -1 -11  10    7.31    0.88
   1 -11 -10    6.89    0.70
  -1  11  10    7.63    0.90
   1  11 -10    6.31    0.88
   1 -11 -10    5.37    0.45
   1 -11  -9    7.92    0.88
  -1 -11   9    5.62    0.79
   1 -11  -9    6.36    0.61
  -1  11   9    4.81    0.62
  -1  11   9    5.48    0.83
   1  11  -9    8.02    1.12
   1 -11  -9    5.24    0.55
   1 -11  -8    0.36    0.50
  -1 -11   8    0.10    0.78
   1 -11  -8    0.71    0.28
  -1  11   8    0.39    0.34
  -1  11   8    0.61    0.58
   1  11  -8    1.05    0.63
   1 -11  -8    0.20    0.33
   1 -11  -7   15.82    1.23
  -1 -11   7   16.15    1.28
   1 -11  -7   15.02    1.03
  -1  11   7   17.87    1.62
   1  11  -7   16.08    1.33
   1 -11  -6    1.64    0.58
  -1 -11   6    0.58    0.56
   1 -11  -6    1.39    0.36
  -1  11   6    1.31    0.88
   1  11  -6    1.30    0.63
   1 -11  -5   27.21    1.63
  -1 -11   5   32.43    1.76
   1 -11  -5   27.88    1.32
  -1  11   5   27.73    1.80
   1  11  -5   30.42    1.77
   1 -11  -4    0.40    0.44
  -1 -11   4    0.79    0.57
   1 -11  -4    0.18    0.39
  -1  11   4   -0.60    0.91
   1  11  -4    0.65    0.59
   1 -11  -3   27.96    1.51
  -1 -11   3   31.32    1.74
   1 -11  -3   31.83    1.47
  -1  11   3   37.60    2.16
   1  11  -3   33.39    1.83
   1 -11  -2    0.46    0.66
  -1 -11   2    0.48    0.56
   1 -11  -2    0.65    0.31
  -1 -11   2    0.20    0.44
  -1  11   2    1.12    0.96
   1  11  -2    1.55    0.82
   1 -11  -1    6.44    0.76
  -1 -11   1    5.06    0.69
   1 -11  -1    5.68    0.57
  -1 -11   1    6.32    0.70
  -1  11   1    6.45    1.11
   1  11  -1    5.65    0.80
   1 -11   0   41.57    1.62
  -1 -11   0   39.70    2.14
   1 -11   0   41.63    1.34
  -1 -11   0   37.23    1.75
  -1  11   0   38.20    2.09
   1  11   0   40.17    1.43
   1 -11   1   32.87    1.79
  -1 -11  -1   34.55    1.93
  -1 -11  -1   30.36    1.49
   1 -11   1   34.22    1.63
  -1  11  -1   31.94    2.39
   1  11   1   34.45    1.86
   1 -11   2   14.82    1.08
  -1 -11  -2   17.54    1.32
  -1 -11  -2   16.45    1.00
   1 -11   2   17.83    1.21
  -1  11  -2   19.97    1.63
   1  11   2   19.12    1.43
   1 -11   3    1.19    0.54
  -1 -11  -3    1.21    0.68
  -1 -11  -3    1.23    0.29
   1 -11   3    1.65    0.51
  -1  11  -3    1.98    0.74
   1  11   3    2.37    0.73
   1 -11   4    7.82    0.99
  -1 -11  -4    7.86    1.00
  -1 -11  -4    7.42    0.68
   1 -11   4    5.67    0.73
  -1  11  -4    7.88    1.04
   1  11   4    8.40    1.04
   1 -11   5    5.52    0.91
  -1 -11  -5    7.48    0.94
  -1 -11  -5    6.29    0.59
  -1  11  -5    6.90    0.90
   1  11   5    4.92    0.69
   1 -11   6   11.73    1.18
  -1 -11  -6   10.43    1.02
  -1 -11  -6   10.03    0.80
  -1  11  -6    9.76    1.13
   1  11   6    9.94    1.07
   1 -11   7   76.12    2.89
  -1 -11  -7   83.67    3.23
  -1 -11  -7   68.74    2.38
  -1  11  -7   80.12    3.22
   1  11   7   81.34    3.16
   1 -11   8    2.56    0.73
  -1 -11  -8    1.95    0.64
  -1 -11  -8    2.21    0.41
  -1  11  -8    2.41    1.06
   1  11   8    2.22    0.65
  -1 -11  -8    1.85    0.32
  -1 -11  -9   10.08    0.91
   1 -11   9   10.20    0.78
  -1 -11  -9   12.96    1.20
  -1 -11  -9   13.35    1.01
   1  11   9    9.46    0.96
  -1  11  -9   13.15    1.08
   1  11   9   13.43    1.21
  -1 -11  -9    8.71    0.75
  -1 -11 -10    2.83    0.37
   1 -11  10    3.97    0.67
  -1 -11 -10    3.97    0.68
  -1 -11 -10    3.56    0.43
   1  11  10    2.67    0.39
  -1  11 -10    3.65    0.81
   1  11  10    4.22    0.74
  -1 -11 -10    3.62    0.39
  -1 -11 -11    0.80    0.29
   1 -11  11    0.72    0.54
  -1 -11 -11    0.34    0.50
  -1 -11 -11    0.96    0.44
   1  11  11    0.71    0.32
  -1  11 -11    2.23    0.99
   1  11  11    0.34    0.55
  -1 -11 -11    0.62    0.27
  -1 -11 -12    4.61    0.56
   1 -11  12    6.23    0.85
  -1 -11 -12    5.57    0.79
  -1 -11 -12    6.31    0.78
   1  11  12    4.35    0.53
  -1  11 -12    5.11    1.02
   1  11  12    6.23    0.96
  -1 -11 -12    4.57    0.53
  -1 -11 -13   12.89    0.76
   1 -11  13   16.84    1.27
  -1 -11 -13   15.15    1.22
  -1 -11 -13   18.19    1.27
   1  11  13   12.44    0.89
   1  11  13   16.89    1.55
  -1  11 -13   18.05    1.64
  -1 -11 -14    0.97    0.26
   1 -11  14    1.35    0.79
  -1 -11 -14    0.82    0.50
  -1 -11 -14    1.15    0.52
   1  11  14    0.86    0.61
  -1  11 -14    0.63    0.79
  -1 -11 -15    5.46    0.68
  -1 -11 -15    6.96    0.81
   1 -11  15    8.13    0.85
  -1 -11 -15    7.79    0.76
  -1  11 -15    6.05    1.04
   1 -11  16   16.79    1.17
  -1 -11 -16   16.09    1.12
  -1  11 -16   16.60    1.41
   1 -11  17   10.74    1.18
  -1 -11 -17    8.00    0.86
  -1  11 -17    6.52    1.05
   1 -11  18    5.42    1.02
  -1 -11 -18    3.32    0.60
  -1  11 -18    4.17    1.21
   1 -11  19    5.53    0.77
  -1 -11 -19    6.33    0.88
  -1  11 -19    5.94    1.35
   1 -11  20    4.57    0.75
  -1 -11 -20    4.02    0.58
  -1  11 -20    4.17    1.00
   1 -11  21    2.91    0.71
  -1 -11 -21    2.16    0.58
  -1  11 -21    3.50    1.00
   1 -11  22   -0.03    0.61
  -1 -11 -22    0.08    0.60
  -1  11 -22    1.57    0.89
  -1  11 -22   -0.97    0.89
  -1  11 -23    0.00    0.85
  -1  11 -23   -0.98    1.15
   1 -11  24    0.18    0.82
  -1  11 -24    0.68    1.04
  -1  11 -24    1.94    1.37
   1 -11  25    4.90    1.03
  -1  11 -25    4.32    1.16
  -1  11 -25    4.84    1.27
   1 -11  26    4.77    1.06
  -1  11 -26    2.65    1.14
  -1  11 -26    3.20    1.30
   1 -11  27    1.26    0.92
  -1  11 -27   -0.64    0.83
  -1  11 -27   -1.51    0.92
   1 -11  28    3.08    0.89
  -1  11 -28    0.87    0.88
  -1  11 -28    1.17    0.97
   1 -11  29   -0.52    0.76
  -1  11 -29   -0.46    0.83
  -1  11 -29   -0.30    0.91
   1 -11  30    0.19    0.77
  -1  11 -30    0.36    0.88
  -1  11 -30   -0.39    1.17
   1 -11  31   -0.08    0.59
  -1  11 -31    0.39    0.85
  -1 -12  31    2.19    0.77
   1  12 -31    1.10    1.24
   1  12 -31    1.85    1.02
  -1 -12  30    1.15    0.72
   1  12 -30   -1.17    0.85
   1  12 -30    0.80    0.96
  -1 -12  29    0.17    0.63
   1  12 -29   -0.20    0.88
   1  12 -29   -0.45    1.14
  -1 -12  28    0.28    0.61
   1  12 -28    0.88    0.94
   1  12 -28    0.97    1.23
  -1 -12  27   -0.09    0.79
   1 -12 -27   -0.19    0.77
   1  12 -27    0.95    1.36
  -1 -12  26   -0.55    0.79
   1 -12 -26    0.18    0.61
   1  12 -26   -0.03    1.27
  -1 -12  25    3.68    0.97
   1 -12 -25    2.17    0.68
   1  12 -25    3.51    1.30
  -1 -12  24    0.28    0.89
   1 -12 -24    1.34    0.48
   1  12 -24    1.34    1.23
  -1 -12  23    0.74    0.87
   1 -12 -23    0.47    0.63
   1  12 -23   -1.12    1.21
  -1 -12  22    1.94    0.92
   1 -12 -22    1.39    0.48
   1  12 -22    2.31    1.11
  -1 -12  21    1.38    0.88
   1 -12 -21   -0.45    0.62
   1  12 -21   -0.53    1.07
  -1 -12  20    4.68    0.94
   1 -12 -20    3.87    0.70
   1  12 -20    4.25    0.93
  -1 -12  19    2.94    0.89
   1 -12 -19    0.75    0.47
   1  12 -19    2.74    0.86
  -1 -12  18    7.77    1.04
   1 -12 -18    5.83    0.75
   1  12 -18    5.87    1.03
  -1 -12  17    1.72    0.63
   1 -12 -17    2.28    0.56
   1  12 -17    1.42    0.79
  -1 -12  16    0.84    0.60
   1 -12 -16    0.74    0.51
   1  12 -16    1.90    1.08
   1 -12 -15    0.75    0.35
  -1 -12  15    2.17    0.65
   1 -12 -15    1.44    0.51
   1  12 -15    0.99    0.95
   1 -12 -14    1.75    0.29
   1 -12 -14    1.77    0.47
  -1 -12  14    3.04    1.01
   1 -12 -14    2.55    0.44
  -1  12  14    2.28    0.38
   1  12 -14    2.85    0.78
   1 -12 -14    2.25    0.33
   1 -12 -13    3.69    0.42
   1 -12 -13    3.90    0.53
  -1 -12  13    4.56    0.90
   1 -12 -13    4.09    0.48
  -1  12  13    3.53    0.55
   1  12 -13    3.05    0.76
   1 -12 -13    2.59    0.38
   1 -12 -12    8.00    0.79
  -1 -12  12   12.06    1.12
   1 -12 -12    8.65    0.69
  -1  12  12    8.38    0.88
   1  12 -12    7.44    1.20
   1 -12 -12    6.15    0.67
   1 -12 -11    1.12    0.50
  -1 -12  11    1.56    0.62
   1 -12 -11    0.43    0.41
  -1  12  11    0.54    0.43
  -1  12  11    0.72    0.58
   1  12 -11    0.33    0.66
   1 -12 -11    0.75    0.30
   1 -12 -10    1.45    0.45
  -1 -12  10    1.89    0.61
   1 -12 -10    1.99    0.43
  -1  12  10    0.75    0.42
  -1  12  10    1.86    0.71
   1  12 -10    0.91    0.87
   1 -12 -10    1.28    0.33
   1 -12  -9    2.97    0.63
  -1 -12   9    2.79    0.85
   1 -12  -9    2.39    0.43
  -1  12   9    1.34    0.35
  -1  12   9    1.90    0.85
   1  12  -9    1.78    0.68
   1 -12  -8   21.08    1.91
  -1 -12   8   20.43    1.40
   1 -12  -8   18.87    1.14
  -1  12   8   20.01    1.58
   1  12  -8   21.44    1.52
   1 -12  -7    4.78    0.79
  -1 -12   7    3.44    0.64
   1 -12  -7    4.10    0.52
  -1  12   7    3.78    0.76
   1  12  -7    3.48    0.75
   1 -12  -6    6.66    0.77
  -1 -12   6    9.98    1.12
   1 -12  -6    7.89    0.67
  -1  12   6    8.78    1.07
   1  12  -6    8.57    1.16
   1 -12  -5   -0.16    0.61
  -1 -12   5   -0.45    0.56
   1 -12  -5   -0.05    0.36
  -1  12   5    0.54    0.93
   1  12  -5    0.01    0.61
   1 -12  -4    8.54    0.96
  -1 -12   4    8.33    0.92
   1 -12  -4    7.68    0.54
  -1  12   4    8.57    1.22
   1  12  -4    6.03    0.87
   1 -12  -3    6.75    0.80
  -1 -12   3    6.47    0.99
   1 -12  -3    6.46    0.67
  -1 -12   3    6.17    0.79
  -1  12   3    7.76    1.02
   1  12  -3    7.37    1.09
   1 -12  -2    8.23    0.88
  -1 -12   2   11.82    1.14
   1 -12  -2   10.24    0.85
  -1 -12   2   10.27    1.10
  -1  12   2   11.55    1.40
   1  12  -2   10.11    1.20
   1 -12  -1   -0.18    0.64
  -1 -12   1   -0.55    0.53
   1 -12  -1   -0.29    0.31
  -1 -12   1   -0.13    0.55
  -1  12   1   -0.39    0.98
   1  12  -1    0.12    0.77
   1 -12   0    9.01    1.04
  -1 -12   0   10.55    1.18
   1 -12   0    8.25    0.74
  -1 -12   0    8.90    0.80
  -1  12   0    7.75    1.04
   1  12   0    9.99    1.15
   1 -12   1    1.02    0.52
  -1 -12  -1    1.89    0.77
  -1 -12  -1    0.91    0.32
   1 -12   1    1.34    0.53
  -1  12  -1    2.04    1.05
   1  12   1    0.94    0.80
   1 -12   2   20.57    1.24
  -1 -12  -2   23.05    1.51
  -1 -12  -2   20.24    1.08
   1 -12   2   21.76    1.29
  -1  12  -2   23.42    1.67
   1  12   2   23.44    1.49
   1 -12   3   34.87    1.60
  -1 -12  -3   39.09    1.95
  -1 -12  -3   38.84    1.56
   1 -12   3   33.86    1.56
  -1  12  -3   34.49    1.81
   1  12   3   34.77    1.67
   1 -12   4    0.77    0.53
  -1 -12  -4    0.42    0.51
  -1 -12  -4    0.72    0.36
   1 -12   4    0.11    0.71
  -1  12  -4    0.27    0.73
   1  12   4    1.44    0.81
   1 -12   5    6.39    0.81
  -1 -12  -5    6.26    0.88
  -1 -12  -5    6.67    0.64
   1 -12   5    6.72    0.82
  -1  12  -5    6.52    1.00
   1  12   5    6.34    0.94
   1 -12   6    2.12    0.76
  -1 -12  -6    2.24    0.66
  -1 -12  -6    2.15    0.37
  -1  12  -6    2.62    0.80
   1  12   6    2.12    0.58
   1 -12   7   -0.63    0.75
  -1 -12  -7   -0.11    0.61
  -1 -12  -7    0.15    0.33
  -1  12  -7   -0.40    0.72
   1  12   7    0.33    0.65
   1 -12   8    4.93    0.81
  -1 -12  -8    4.72    0.80
  -1 -12  -8    4.17    0.54
  -1  12  -8    4.27    1.11
   1  12   8    4.95    0.93
   1 -12   9   -0.07    0.70
  -1 -12  -9   -0.18    0.56
  -1 -12  -9    0.04    0.34
  -1  12  -9   -0.41    1.08
   1  12   9   -0.12    0.67
  -1 -12 -10    7.08    0.79
   1 -12  10    7.21    0.91
  -1 -12 -10    8.29    0.95
  -1 -12 -10   10.38    0.87
   1  12  10    6.85    0.91
  -1  12 -10   10.38    1.19
   1  12  10    9.72    1.27
  -1 -12 -10    6.73    0.76
  -1 -12 -11    0.33    0.28
   1 -12  11    0.21    0.55
  -1 -12 -11    0.21    0.37
  -1 -12 -11    0.39    0.39
   1  12  11    0.51    0.41
  -1  12 -11    1.17    0.77
   1  12  11    0.57    0.60
  -1 -12 -11    0.37    0.24
  -1 -12 -12    0.33    0.26
   1 -12  12    0.29    0.55
  -1 -12 -12    0.47    0.47
  -1 -12 -12    0.39    0.40
   1  12  12    0.25    0.62
  -1  12 -12    0.54    0.99
  -1 -12 -12    0.34    0.25
  -1 -12 -13    9.44    0.80
   1 -12  13   13.28    1.10
  -1 -12 -13   12.95    0.94
  -1 -12 -13   13.89    1.08
   1  12  13   11.66    1.15
  -1  12 -13   13.67    1.33
  -1 -12 -14    2.48    0.50
   1 -12  14    2.28    0.65
  -1 -12 -14    3.04    0.51
   1  12  14    2.17    0.68
  -1 -12 -15    4.20    0.59
   1 -12  15    7.38    1.02
  -1 -12 -15    6.04    0.70
   1  12  15    3.66    0.62
  -1  12 -15    4.98    0.96
   1 -12  16    0.76    0.61
  -1 -12 -16    0.84    0.47
  -1  12 -16   -0.07    0.86
   1 -12  17    1.73    0.63
  -1 -12 -17    1.23    0.49
  -1  12 -17    0.04    1.13
   1 -12  18    0.11    0.83
  -1 -12 -18    0.19    0.47
  -1  12 -18    0.55    0.89
   1 -12  19    3.09    0.86
  -1 -12 -19   -0.07    0.46
  -1  12 -19    0.09    1.13
   1 -12  20    8.85    0.95
  -1 -12 -20    6.73    0.78
  -1  12 -20    8.39    1.39
   1 -12  21    2.26    0.67
  -1 -12 -21    0.90    0.53
  -1  12 -21    0.39    0.94
   1 -12  22    0.30    0.64
  -1 -12 -22   -0.25    0.50
  -1  12 -22   -0.94    0.96
   1 -12  23    1.76    0.84
  -1  12 -23    0.56    0.86
  -1  12 -23    0.44    0.95
   1 -12  24    1.68    0.94
  -1  12 -24    0.38    0.85
  -1  12 -24    0.61    1.20
   1 -12  25   -1.84    0.94
  -1  12 -25    0.93    0.88
  -1  12 -25    2.96    1.40
   1 -12  26    0.18    0.85
  -1  12 -26   -0.13    0.82
  -1  12 -26    0.43    1.20
   1 -12  27   -0.39    0.81
  -1  12 -27    2.09    0.93
  -1  12 -27    1.88    1.00
   1 -12  28   -0.28    0.80
  -1  12 -28   -1.05    1.05
  -1  12 -28    1.09    0.98
   1 -12  29    2.45    0.91
  -1  12 -29    3.73    1.23
  -1  12 -29    2.24    1.05
   1 -12  30    1.94    0.83
  -1  12 -30    4.18    1.40
  -1  12 -30    4.86    1.28
   1  13 -30   -0.08    0.90
   1  13 -30    0.26    0.96
  -1 -13  29    0.99    0.66
   1  13 -29   -0.90    1.12
   1  13 -29    0.90    0.98
  -1 -13  28   -0.02    0.96
   1  13 -28    1.68    1.05
  -1 -13  27    0.71    0.65
   1  13 -27    2.98    1.06
  -1 -13  26    0.73    0.64
   1  13 -26   -0.65    0.91
  -1 -13  25    0.56    0.64
   1 -13 -25    1.40    0.59
   1  13 -25   -0.23    0.90
  -1 -13  24    0.06    0.63
   1 -13 -24    0.59    0.57
   1  13 -24    0.80    0.90
  -1 -13  23    1.35    0.65
   1 -13 -23    1.91    0.62
   1  13 -23    2.75    0.94
  -1 -13  22    0.28    0.63
   1 -13 -22    0.21    0.45
   1  13 -22    1.09    0.88
  -1 -13  21   10.50    1.12
   1 -13 -21    9.74    1.06
   1  13 -21    9.94    1.43
  -1 -13  20    0.06    0.62
   1 -13 -20    0.20    0.55
   1  13 -20   -0.28    1.20
  -1 -13  19   -0.30    0.60
   1 -13 -19    1.45    0.58
   1  13 -19    0.67    1.04
  -1 -13  18    1.02    0.80
   1 -13 -18    1.47    0.55
   1  13 -18    1.61    0.85
  -1 -13  17   -0.50    0.85
   1 -13 -17    0.47    0.55
   1  13 -17    0.02    0.77
  -1 -13  16   -0.34    0.76
   1 -13 -16    0.07    0.38
   1  13 -16    0.52    0.99
   1 -13 -15    0.26    0.28
  -1 -13  15    0.10    0.61
   1 -13 -15    0.13    0.53
   1  13 -15    2.01    1.01
   1 -13 -14    1.90    0.42
  -1 -13  14    2.39    0.63
   1 -13 -14    2.13    0.52
  -1  13  14    1.42    0.37
   1  13 -14    2.47    0.77
   1 -13 -13    2.77    0.51
  -1 -13  13    1.68    0.78
   1 -13 -13    3.21    0.54
  -1  13  13    1.84    0.52
   1  13 -13    1.96    0.95
   1 -13 -12   -0.20    0.44
  -1 -13  12    0.06    0.77
   1 -13 -12    0.42    0.33
  -1  13  12    0.27    0.56
   1  13 -12    0.24    0.71
   1 -13 -11    0.20    0.46
   1 -13 -11   -0.08    0.42
  -1  13  11    0.77    0.62
   1  13 -11   -0.50    0.63
   1 -13 -10    1.58    0.55
  -1 -13  10    2.18    0.80
   1 -13 -10    1.88    0.47
  -1  13  10    1.41    0.80
   1  13 -10    2.18    0.88
   1 -13  -9   11.14    0.93
  -1 -13   9    9.66    0.89
   1 -13  -9   10.06    0.66
  -1  13   9    9.76    1.10
   1  13  -9   10.78    1.04
   1 -13  -8    8.09    0.85
  -1 -13   8    6.94    0.88
   1 -13  -8    8.02    0.68
  -1  13   8    6.74    1.16
   1  13  -8    7.33    0.99
   1 -13  -7   52.70    2.62
  -1 -13   7   65.92    3.11
   1 -13  -7   53.02    2.36
  -1  13   7   58.52    3.18
   1  13  -7   56.46    2.84
   1 -13  -6    5.26    0.87
  -1 -13   6    5.81    0.74
   1 -13  -6    5.61    0.71
  -1  13   6    5.84    1.15
   1  13  -6    4.14    0.81
   1 -13  -5    4.12    0.81
  -1 -13   5    4.16    0.76
   1 -13  -5    4.65    0.60
  -1  13   5    3.59    1.02
   1  13  -5    3.74    0.96
   1 -13  -4    0.74    0.67
  -1 -13   4   -0.20    0.81
   1 -13  -4    0.39    0.31
  -1  13   4    0.50    0.72
   1  13  -4   -0.92    0.89
   1 -13  -3   32.26    1.75
  -1 -13   3   31.25    1.74
   1 -13  -3   33.48    1.61
  -1 -13   3   36.45    2.03
  -1  13   3   35.21    2.09
   1  13  -3   31.73    1.91
   1 -13  -2    0.38    0.51
  -1 -13   2    0.33    0.56
   1 -13  -2    0.12    0.32
  -1 -13   2    0.16    0.58
  -1  13   2   -0.35    0.72
   1  13  -2    0.63    0.64
   1 -13  -1    7.51    1.01
  -1 -13   1    7.56    1.05
   1 -13  -1    6.60    0.76
  -1 -13   1    8.07    0.90
  -1  13   1    7.98    1.36
   1  13  -1    7.63    1.01
   1 -13   0    2.69    0.73
  -1 -13   0    2.02    0.81
   1 -13   0    2.94    0.52
  -1 -13   0    3.30    0.45
  -1  13   0    3.13    0.81
   1  13   0    4.22    0.95
   1 -13   1    6.33    0.85
  -1 -13  -1    6.45    1.01
  -1 -13  -1    6.50    0.75
   1 -13   1    5.56    0.80
  -1  13  -1    4.44    1.16
   1  13   1    5.42    1.06
   1 -13   2    1.12    0.55
  -1 -13  -2    1.88    0.72
  -1 -13  -2    1.36    0.44
   1 -13   2    1.38    0.46
  -1  13  -2    0.21    0.73
   1  13   2    2.01    0.63
  -1 -13  -3    5.56    0.84
  -1 -13  -3    5.03    0.66
   1 -13   3    4.52    0.77
  -1  13  -3    3.93    0.90
   1  13   3    5.21    1.00
   1 -13   4   -0.34    0.55
  -1 -13  -4    0.07    0.50
  -1 -13  -4    0.32    0.33
   1 -13   4    0.40    0.70
  -1  13  -4    0.54    0.75
   1  13   4    0.40    0.58
   1 -13   5   24.62    1.44
  -1 -13  -5   26.61    1.63
  -1 -13  -5   24.85    1.28
   1 -13   5   23.60    1.54
  -1  13  -5   22.72    1.69
   1  13   5   24.96    1.65
   1 -13   6    0.18    0.55
  -1 -13  -6    0.22    0.48
  -1 -13  -6    0.18    0.32
   1 -13   6   -0.53    0.56
  -1  13  -6    1.44    0.79
   1  13   6    0.14    0.80
   1 -13   7    1.97    0.78
  -1 -13  -7    2.61    0.55
  -1 -13  -7    2.09    0.41
  -1  13  -7    1.81    0.81
   1  13   7    1.45    0.78
   1 -13   8   19.50    1.47
  -1 -13  -8   16.62    1.25
  -1 -13  -8   18.43    1.21
  -1  13  -8   16.70    1.47
   1  13   8   14.04    1.29
   1 -13   9    0.81    0.58
  -1 -13  -9    0.06    0.41
  -1 -13  -9    0.24    0.38
  -1  13  -9    1.01    1.05
   1  13   9    0.99    0.69
   1 -13  10   -0.67    0.72
  -1 -13 -10    0.13    0.56
  -1 -13 -10    0.06    0.36
  -1  13 -10    0.34    1.14
   1  13  10    0.54    0.66
   1 -13  11   16.93    1.12
  -1 -13 -11   17.67    1.26
  -1 -13 -11   18.41    1.10
   1  13  11   16.70    1.26
  -1  13 -11   17.23    1.37
   1 -13  12    0.14    0.59
  -1 -13 -12    0.28    0.45
  -1 -13 -12    0.17    0.39
   1  13  12   -0.39    0.69
  -1  13 -12    0.44    0.80
   1 -13  13    5.43    0.76
  -1 -13 -13    5.10    0.60
  -1 -13 -13    4.75    0.49
   1  13  13    4.68    0.81
  -1  13 -13    6.45    1.04
  -1 -13 -14    3.82    0.64
   1 -13  14    6.08    1.07
  -1 -13 -14    5.31    0.81
   1  13  14    3.90    0.78
  -1  13 -14    7.04    1.03
  -1 -13 -15    7.99    0.71
   1 -13  15    7.16    0.77
  -1 -13 -15    9.66    0.93
  -1  13 -15    8.90    1.28
   1 -13  16    1.86    0.86
  -1 -13 -16    1.58    0.49
  -1  13 -16    1.19    0.89
   1 -13  17    8.36    0.95
  -1 -13 -17    8.55    0.87
  -1  13 -17    7.99    1.16
   1 -13  18    1.70    0.66
  -1 -13 -18    0.74    0.40
  -1  13 -18    0.77    1.14
   1 -13  19    2.45    0.84
  -1 -13 -19    2.30    0.52
  -1  13 -19    1.14    0.94
   1 -13  20    1.28    0.81
  -1 -13 -20    0.53    0.39
  -1  13 -20    0.42    0.93
   1 -13  21    0.20    0.63
  -1  13 -21   -0.31    1.32
   1 -13  22    0.48    0.64
  -1  13 -22    0.64    0.93
   1 -13  23    0.42    0.66
  -1  13 -23    0.77    1.11
  -1  13 -23    1.57    0.98
   1 -13  24   -0.25    0.84
  -1  13 -24    0.89    1.21
  -1  13 -24   -0.58    0.97
   1 -13  25    0.58    0.96
  -1  13 -25    0.40    1.06
   1 -13  26   -0.75    0.84
  -1  13 -26    0.12    0.85
  -1  13 -26   -1.69    1.21
   1 -13  27    0.16    0.83
  -1  13 -27    0.48    0.86
  -1  13 -27   -0.25    1.20
   1 -13  28    0.07    0.80
  -1  13 -28    1.60    0.92
  -1  13 -28    0.80    1.13
   1 -13  29    1.17    0.82
  -1  13 -29    1.68    0.95
  -1  13 -29    0.63    1.01
  -1 -14  28    0.99    0.84
   1  14 -28   -0.42    1.19
  -1 -14  27   -0.22    0.82
   1  14 -27    0.34    1.24
  -1 -14  26    2.39    0.89
   1  14 -26    0.73    1.37
  -1 -14  25    1.33    0.84
   1  14 -25    0.62    1.19
  -1 -14  24    0.83    0.94
   1  14 -24    2.09    1.19
  -1 -14  23    6.48    1.05
   1  14 -23    3.09    1.04
  -1 -14  22    5.15    0.91
   1 -14 -22    4.16    0.73
   1  14 -22    4.97    1.02
  -1 -14  21    0.85    0.64
   1 -14 -21    1.27    0.55
   1  14 -21    1.97    0.93
  -1 -14  20    2.76    1.08
   1 -14 -20    2.97    0.56
   1  14 -20    4.14    1.26
  -1 -14  19    0.87    0.63
   1 -14 -19    0.47    0.41
   1  14 -19   -0.21    1.07
  -1 -14  18   -0.04    0.61
   1 -14 -18    0.66    0.50
   1  14 -18   -0.58    0.80
  -1 -14  17   -0.50    0.78
   1 -14 -17    0.28    0.56
   1  14 -17   -0.98    0.77
  -1 -14  16    8.28    1.03
   1 -14 -16    5.99    0.58
   1  14 -16    5.50    1.13
  -1 -14  15    0.57    0.61
   1 -14 -15    0.86    0.54
   1  14 -15    0.42    0.77
   1 -14 -14    4.12    0.56
  -1 -14  14    3.86    0.73
   1 -14 -14    5.67    0.61
  -1  14  14    4.34    0.59
   1  14 -14    3.99    0.88
   1 -14 -13   11.38    1.11
  -1 -14  13   13.47    1.24
   1 -14 -13   12.72    1.00
  -1  14  13    7.91    0.85
   1  14 -13   13.64    1.44
   1 -14 -12    0.98    0.49
  -1 -14  12   -0.08    0.60
   1 -14 -12    1.18    0.37
  -1  14  12    0.81    0.58
   1  14 -12    1.20    0.75
   1 -14 -11    5.49    0.85
  -1 -14  11    4.60    0.75
   1 -14 -11    4.87    0.54
  -1  14  11    4.21    0.72
   1  14 -11    3.15    1.05
   1 -14 -10    1.10    0.60
  -1 -14  10    0.76    0.78
   1 -14 -10    0.33    0.41
  -1  14  10    0.38    0.73
   1  14 -10   -0.90    0.73
   1 -14  -9    1.12    0.60
  -1 -14   9    0.86    0.61
   1 -14  -9    1.29    0.46
  -1  14   9   -0.51    0.78
   1  14  -9   -0.14    1.38
   1 -14  -8   39.25    2.10
  -1 -14   8   40.97    2.06
   1 -14  -8   39.59    1.82
  -1  14   8   33.16    2.10
   1  14  -8   37.00    1.95
   1 -14  -7    0.50    0.47
  -1 -14   7    0.40    0.62
   1 -14  -7    0.87    0.32
  -1  14   7    0.48    0.70
   1  14  -7    0.15    0.71
   1 -14  -6    0.25    0.65
  -1 -14   6    0.66    0.60
   1 -14  -6    0.49    0.31
  -1  14   6    0.15    0.98
   1  14  -6   -0.40    0.95
   1 -14  -5    3.79    0.78
  -1 -14   5    4.58    0.97
   1 -14  -5    3.02    0.39
  -1  14   5    3.60    0.81
   1  14  -5    3.95    0.95
   1 -14  -4    3.50    0.78
  -1 -14   4    4.57    0.78
   1 -14  -4    4.43    0.54
  -1 -14   4    4.16    0.85
   1  14  -4    3.34    0.76
   1 -14  -3    0.30    0.50
  -1 -14   3    0.72    0.60
   1 -14  -3    0.51    0.33
  -1 -14   3   -0.76    0.72
  -1  14   3    0.44    0.75
   1  14  -3   -0.16    0.68
   1 -14  -2   16.99    1.31
  -1 -14   2   21.64    1.55
   1 -14  -2   18.62    1.24
  -1 -14   2   19.53    1.40
  -1  14   2   20.99    1.63
   1  14  -2   19.24    1.49
   1 -14  -1    1.72    0.72
  -1 -14   1    1.27    0.82
  -1 -14   1    1.27    0.54
  -1  14   1    1.57    1.09
   1  14  -1    0.69    0.66
   1 -14   0   21.30    1.54
  -1 -14   0   22.89    1.64
   1 -14   0   21.59    1.36
  -1 -14   0   21.98    1.38
  -1  14   0   18.76    1.58
   1  14   0   21.35    1.64
   1 -14   1    4.88    0.76
  -1 -14  -1    5.19    0.99
  -1 -14  -1    5.26    0.68
   1 -14   1    5.30    0.66
  -1  14  -1    6.57    1.30
   1  14   1    4.61    1.05
   1 -14   2   14.76    1.18
  -1 -14  -2   16.81    1.37
  -1 -14  -2   13.24    0.94
   1 -14   2   15.16    1.11
  -1  14  -2   13.66    1.34
   1  14   2   13.34    1.20
   1 -14   3    0.91    0.59
  -1 -14  -3    0.95    0.55
  -1 -14  -3    0.38    0.30
   1 -14   3   -0.06    0.62
  -1  14  -3    1.17    0.81
   1  14   3    0.06    0.80
   1 -14   4   24.34    1.58
  -1 -14  -4   26.77    1.79
  -1 -14  -4   26.32    1.53
   1 -14   4   28.39    1.79
  -1  14  -4   26.38    1.88
   1  14   4   25.13    1.72
   1 -14   5    2.90    0.64
  -1 -14  -5    2.61    0.60
  -1 -14  -5    2.51    0.41
   1 -14   5    2.82    0.76
  -1  14  -5    2.03    0.85
   1  14   5    2.81    0.85
   1 -14   6    6.05    0.83
  -1 -14  -6    4.36    0.84
  -1 -14  -6    6.01    0.65
   1 -14   6    5.94    0.82
  -1  14  -6    5.24    1.01
   1  14   6    5.84    1.06
   1 -14   7    2.33    0.64
  -1 -14  -7    3.18    0.68
  -1 -14  -7    2.78    0.42
   1 -14   7    2.23    0.65
  -1  14  -7    3.34    0.88
   1  14   7    2.08    0.81
   1 -14   8   -0.14    0.83
  -1 -14  -8    0.59    0.60
  -1 -14  -8   -0.13    0.37
  -1  14  -8    0.09    0.81
   1  14   8    0.11    0.56
   1 -14   9    1.20    0.60
  -1 -14  -9    1.03    0.61
  -1 -14  -9    1.43    0.40
   1  14   9    0.54    0.73
   1 -14  10    1.77    0.59
  -1 -14 -10    2.02    0.49
  -1 -14 -10    2.20    0.44
  -1  14 -10    2.96    1.15
   1  14  10    2.51    0.78
   1 -14  11    2.20    0.83
  -1 -14 -11    1.47    0.55
  -1 -14 -11    2.43    0.45
  -1  14 -11    1.59    1.12
   1  14  11    1.89    0.75
   1 -14  12   -0.19    0.58
  -1 -14 -12    0.26    0.38
  -1 -14 -12    0.39    0.39
   1  14  12   -0.05    0.66
  -1  14 -12   -0.23    0.82
   1 -14  13   -0.31    0.77
  -1 -14 -13    0.15    0.45
  -1 -14 -13    0.00    0.45
   1  14  13    0.39    0.62
  -1  14 -13    0.52    1.08
  -1 -14 -14    0.85    0.47
   1 -14  14    0.71    0.62
  -1 -14 -14    0.98    0.44
  -1  14 -14    0.42    0.85
   1 -14  15    0.08    0.85
  -1 -14 -15    0.10    0.42
  -1  14 -15    1.34    1.14
   1 -14  16    8.44    0.92
  -1 -14 -16    8.26    0.81
  -1  14 -16    8.74    1.18
   1 -14  17   -0.09    0.79
  -1 -14 -17    1.49    0.47
  -1  14 -17    0.60    1.18
   1 -14  18    5.37    0.96
  -1  14 -18    5.55    1.10
   1 -14  19    3.01    0.72
  -1  14 -19    2.81    1.24
   1 -14  20    2.71    0.69
  -1  14 -20    0.74    0.94
   1 -14  21    0.75    0.93
  -1  14 -21    1.10    0.94
   1 -14  22    1.74    0.71
  -1  14 -22    3.68    1.27
   1 -14  23    0.34    0.67
  -1  14 -23    1.19    0.89
  -1  14 -23    0.20    1.20
   1 -14  24    5.05    0.86
  -1  14 -24    4.15    1.18
  -1  14 -24    5.89    1.16
   1 -14  25    1.11    0.90
  -1  14 -25    2.17    1.14
  -1  14 -25   -1.62    0.97
   1 -14  26   -1.34    0.85
  -1  14 -26   -0.63    1.17
  -1  14 -26    0.14    1.20
   1 -14  27    1.21    0.99
  -1  14 -27    0.08    1.12
  -1  14 -27    1.35    1.46
   1 -14  28    1.86    1.39
  -1  14 -28    0.48    0.89
  -1  14 -28    0.16    1.22
  -1 -15  27    3.78    0.94
   1  15 -27    1.30    1.00
  -1 -15  26    1.46    0.76
   1  15 -26    2.72    1.10
  -1 -15  25   -0.56    0.64
   1  15 -25    0.12    0.93
  -1 -15  24   -0.25    0.65
   1  15 -24    2.18    1.23
  -1 -15  23    1.01    0.68
   1  15 -23   -0.25    1.32
  -1 -15  22   -1.80    0.79
   1  15 -22    0.08    0.90
  -1 -15  21   -0.09    0.80
   1  15 -21    0.48    0.91
  -1 -15  20   -0.08    1.38
   1 -15 -20    0.19    0.55
   1  15 -20    0.31    0.86
  -1 -15  19    0.12    0.64
   1 -15 -19   -0.06    0.49
   1  15 -19   -1.68    1.18
  -1 -15  18    0.47    0.62
   1 -15 -18    0.89    0.42
   1  15 -18   -0.02    0.84
  -1 -15  17   -0.28    0.78
   1 -15 -17    0.45    0.48
   1  15 -17   -0.09    0.80
  -1 -15  16    0.61    0.78
   1 -15 -16    0.16    0.47
   1  15 -16   -0.51    1.13
  -1 -15  15    0.91    0.63
   1 -15 -15    0.91    0.50
   1  15 -15    0.85    0.80
  -1 -15  14    1.63    0.65
   1 -15 -14    1.48    0.41
   1 -15 -13    3.61    0.54
  -1 -15  13    5.60    0.91
   1 -15 -13    3.96    0.58
  -1  15  13    3.27    0.59
   1  15 -13    2.76    0.81
   1 -15 -12   -0.13    0.50
  -1 -15  12   -0.29    0.61
   1 -15 -12    0.21    0.61
  -1  15  12   -0.37    0.63
   1  15 -12    0.02    0.75
   1 -15 -11   -0.31    0.48
  -1 -15  11   -1.37    0.83
   1 -15 -11   -0.09    0.48
  -1  15  11    0.48    0.67
   1  15 -11   -0.34    0.77
   1 -15 -10   10.91    1.08
  -1 -15  10   12.19    1.10
   1 -15 -10   12.50    1.00
  -1  15  10    9.51    1.16
   1  15 -10   10.43    1.34
   1 -15  -9   22.67    1.49
  -1 -15   9   30.44    1.94
   1 -15  -9   27.91    1.60
  -1  15   9   25.97    1.94
   1  15  -9   26.69    1.79
   1 -15  -8    0.30    0.61
  -1 -15   8    1.22    0.63
   1 -15  -8    0.59    0.45
  -1  15   8    0.73    0.85
   1  15  -8    1.05    0.96
   1 -15  -7    4.41    0.66
  -1 -15   7    5.31    1.03
   1 -15  -7    5.03    0.75
  -1  15   7    5.30    1.01
   1  15  -7    5.39    1.19
   1 -15  -6    1.40    0.65
  -1 -15   6    1.03    0.90
   1 -15  -6    1.22    0.45
  -1 -15   6    1.23    0.62
  -1  15   6    1.40    1.02
   1  15  -6    0.12    0.74
   1 -15  -5    3.80    0.79
  -1 -15   5    4.02    0.71
   1 -15  -5    4.10    0.53
  -1 -15   5    4.26    0.91
  -1  15   5    3.81    0.85
   1  15  -5    3.37    0.81
   1 -15  -4    1.00    0.67
  -1 -15   4    0.54    0.61
   1 -15  -4    0.48    0.42
  -1 -15   4    0.07    0.55
  -1  15   4   -0.75    0.72
   1  15  -4    0.29    0.72
   1 -15  -3    0.17    0.53
  -1 -15   3    0.84    0.84
   1 -15  -3    0.25    0.33
  -1 -15   3    0.32    0.52
  -1  15   3   -0.39    0.76
   1  15  -3   -0.10    0.70
   1 -15  -2    1.26    0.72
  -1 -15   2   -0.09    0.84
   1 -15  -2    1.53    0.50
  -1 -15   2    1.67    0.64
  -1  15   2    1.57    1.04
   1  15  -2    1.29    0.74
   1 -15  -1   18.49    1.19
  -1 -15   1   19.18    1.33
   1 -15  -1   18.14    1.00
  -1 -15   1   20.21    1.20
  -1  15   1   17.14    1.55
   1  15  -1   17.24    1.28
   1 -15   0   33.45    1.82
  -1 -15   0   31.95    1.85
   1 -15   0   29.89    1.42
  -1 -15   0   29.28    1.53
  -1  15   0   31.15    1.89
   1  15   0   29.91    1.72
   1 -15   1   -0.49    0.57
  -1 -15  -1   -0.54    0.79
  -1 -15  -1    0.14    0.42
   1 -15   1    0.02    0.41
  -1  15  -1   -0.12    1.02
   1  15   1   -0.43    0.94
   1 -15   2    2.05    0.62
  -1 -15  -2    3.29    0.79
  -1 -15  -2    3.19    0.48
   1 -15   2    2.57    0.52
  -1  15  -2    3.14    1.12
   1  15   2    2.53    0.73
   1 -15   3    0.41    0.57
  -1 -15  -3    0.60    0.55
  -1 -15  -3    0.03    0.39
   1 -15   3   -0.01    0.61
  -1  15  -3    1.47    0.85
   1  15   3    0.00    0.86
   1 -15   4    6.71    0.81
  -1 -15  -4    5.99    0.94
  -1 -15  -4    5.97    0.56
   1 -15   4    6.60    0.75
  -1  15  -4    5.96    1.05
   1  15   4    6.13    0.89
   1 -15   5    1.62    0.62
  -1 -15  -5    0.27    0.51
  -1 -15  -5    0.76    0.39
   1 -15   5    0.33    0.76
  -1  15  -5   -0.14    0.83
   1  15   5    0.13    0.64
   1 -15   6    1.38    0.61
  -1 -15  -6   -0.48    0.70
  -1 -15  -6    0.19    0.29
   1 -15   6    1.37    0.74
  -1  15  -6    0.65    0.85
   1  15   6    0.60    0.82
   1 -15   7    1.03    0.61
  -1 -15  -7    1.62    0.73
  -1 -15  -7    1.32    0.39
   1 -15   7    1.30    0.79
  -1  15  -7    0.73    0.87
   1  15   7    1.85    0.68
   1 -15   8    2.87    0.81
  -1 -15  -8    2.26    0.70
  -1 -15  -8    2.14    0.46
   1 -15   8    2.16    0.90
  -1  15  -8    2.78    0.92
   1  15   8    2.15    0.83
   1 -15   9    0.43    0.86
  -1 -15  -9    1.75    0.61
  -1 -15  -9    0.66    0.37
  -1  15  -9    0.98    0.88
   1  15   9    1.18    0.79
   1 -15  10   -0.47    0.59
  -1 -15 -10   -0.08    0.54
  -1 -15 -10    0.27    0.38
   1  15  10   -0.12    0.74
  -1  15 -10    0.62    0.86
   1 -15  11    6.37    0.90
  -1 -15 -11    4.29    0.61
  -1 -15 -11    4.69    0.56
   1  15  11    4.19    0.76
  -1  15 -11    4.57    1.33
   1 -15  12    6.77    1.06
  -1 -15 -12    6.15    0.84
  -1 -15 -12    5.95    0.77
   1  15  12    4.65    0.87
  -1  15 -12    5.15    0.98
   1 -15  13    0.57    0.59
  -1 -15 -13    0.18    0.47
  -1 -15 -13    0.71    0.45
  -1  15 -13    0.97    0.84
   1 -15  14    0.03    0.77
  -1 -15 -14    0.35    0.41
  -1  15 -14    0.30    1.09
   1 -15  15    1.08    0.65
  -1  15 -15    1.55    0.92
   1 -15  16    4.98    0.93
  -1  15 -16    5.18    1.39
   1 -15  17    7.38    0.92
  -1  15 -17    8.61    1.26
   1 -15  18    3.30    0.73
  -1  15 -18    6.46    1.32
   1 -15  19    1.01    0.93
  -1  15 -19    1.71    0.98
   1 -15  20    0.09    0.64
  -1  15 -20   -0.52    0.95
   1 -15  21    2.31    0.71
  -1  15 -21    1.33    1.25
   1 -15  22    1.42    0.86
  -1  15 -22    3.10    1.11
   1 -15  23    4.72    0.99
  -1  15 -23    2.65    0.98
  -1  15 -23    4.83    1.11
   1 -15  24    1.14    0.71
  -1  15 -24    0.08    0.86
  -1  15 -24   -0.83    1.35
   1 -15  25    0.94    0.70
  -1  15 -25   -0.11    1.06
  -1  15 -25    0.61    1.00
   1 -15  26   -0.55    0.71
  -1  15 -26   -0.48    1.03
  -1  15 -26    0.60    1.05
  -1 -16  26    1.51    0.98
   1  16 -26    0.95    0.99
  -1 -16  25    0.22    0.83
   1  16 -25   -0.37    0.97
  -1 -16  24    1.08    0.72
   1  16 -24   -0.79    0.94
  -1 -16  23   -1.50    0.63
   1  16 -23    0.05    1.20
  -1 -16  22   -0.81    0.64
   1  16 -22   -0.67    1.18
  -1 -16  21   -0.48    0.64
   1  16 -21   -0.27    0.89
   1  16 -20    0.65    0.89
  -1 -16  19    5.07    0.81
   1  16 -19    6.34    1.40
  -1 -16  18    0.70    0.63
   1  16 -18    0.64    0.86
  -1 -16  17    1.52    0.83
   1 -16 -17    0.51    0.48
   1  16 -17    1.84    0.90
  -1 -16  16    1.01    0.80
   1 -16 -16    1.59    0.51
   1  16 -16    1.44    1.06
  -1 -16  15    0.73    0.64
   1 -16 -15    1.00    0.50
   1  16 -15   -0.11    0.80
  -1 -16  14    0.71    0.80
   1 -16 -14    0.78    0.48
   1  16 -14    2.39    1.14
  -1 -16  13    0.75    0.61
   1 -16 -13    0.63    0.37
   1  16 -13    1.87    0.83
   1 -16 -12    2.08    0.51
  -1 -16  12    1.80    0.68
   1 -16 -12    3.51    0.57
  -1  16  12    1.45    0.64
   1  16 -12    2.40    1.09
   1 -16 -11    0.52    0.51
  -1 -16  11    0.31    0.59
   1 -16 -11   -0.23    0.48
  -1  16  11   -0.52    0.65
   1  16 -11   -0.65    0.79
   1 -16 -10    5.66    0.68
  -1 -16  10    6.44    0.77
   1 -16 -10    7.76    0.77
  -1  16  10    4.13    0.78
   1  16 -10    6.08    0.95
   1 -16  -9    3.38    0.75
  -1 -16   9    5.37    0.79
   1 -16  -9    4.91    0.62
  -1  16   9    4.80    0.95
   1  16  -9    5.04    1.20
   1 -16  -8    1.22    0.70
  -1 -16   8    0.68    0.88
   1 -16  -8    1.66    0.46
  -1  16   8    2.26    0.92
   1  16  -8    1.01    0.80
   1 -16  -7    1.60    0.53
  -1 -16   7    2.72    0.68
   1 -16  -7    1.76    0.38
  -1 -16   7    2.20    0.91
  -1  16   7    2.36    0.77
   1  16  -7    2.17    0.84
   1 -16  -6    0.05    0.65
  -1 -16   6    0.51    0.63
   1 -16  -6    0.24    0.32
  -1 -16   6    0.91    0.77
  -1  16   6    1.00    1.06
   1  16  -6    0.67    0.77
   1 -16  -5    0.18    0.65
  -1 -16   5   -0.11    0.77
   1 -16  -5   -0.10    0.42
  -1 -16   5    0.25    0.57
  -1  16   5    0.55    0.96
   1  16  -5   -0.87    0.97
   1 -16  -4    0.40    0.53
  -1 -16   4    0.05    0.77
   1 -16  -4   -0.60    0.42
  -1 -16   4   -0.06    0.70
  -1  16   4   -0.13    0.75
   1  16  -4    1.18    1.08
   1 -16  -3    0.59    0.55
  -1 -16   3    1.16    0.61
   1 -16  -3    1.35    0.45
  -1 -16   3    1.26    0.72
  -1  16   3    1.23    1.04
   1  16  -3    1.95    1.10
   1 -16  -2    2.07    0.82
  -1 -16   2    1.89    0.64
   1 -16  -2    1.58    0.39
  -1 -16   2    1.30    0.61
  -1  16   2    1.29    1.16
   1  16  -2    1.17    1.04
   1 -16  -1    3.31    0.67
  -1 -16   1    3.30    0.70
  -1 -16   1    3.13    0.54
  -1  16   1    2.52    0.89
   1  16  -1    2.65    0.79
   1 -16   0    2.11    0.78
  -1 -16   0    2.29    0.65
   1 -16   0    2.53    0.60
  -1 -16   0    2.21    0.57
  -1  16   0    2.68    0.89
   1  16   0    1.50    0.74
   1 -16   1    1.99    0.78
  -1 -16  -1    1.21    0.46
   1 -16   1    2.11    0.58
  -1  16  -1    1.54    0.87
   1  16   1    2.27    0.96
   1 -16   2    6.74    0.75
  -1 -16  -2    6.49    0.86
  -1 -16  -2    6.49    0.57
   1 -16   2    6.42    0.62
  -1  16  -2    8.22    1.37
   1  16   2    5.75    1.04
   1 -16   3   10.42    1.03
  -1 -16  -3    9.02    0.81
  -1 -16  -3   11.10    0.92
   1 -16   3   10.14    0.99
  -1  16  -3   10.48    1.27
   1  16   3    8.95    1.12
   1 -16   4    3.29    0.71
  -1 -16  -4    3.19    0.85
  -1 -16  -4    3.71    0.48
   1 -16   4    3.73    0.63
  -1  16  -4    3.69    0.97
   1  16   4    4.22    0.83
   1 -16   5    1.33    0.63
  -1 -16  -5    1.68    0.57
  -1 -16  -5    1.90    0.44
   1 -16   5    1.20    0.70
  -1  16  -5    2.03    0.91
   1  16   5    1.59    0.70
   1 -16   6    3.02    0.68
  -1 -16  -6    3.25    0.73
  -1 -16  -6    3.30    0.51
   1 -16   6    3.56    0.87
  -1  16  -6    2.71    0.94
   1  16   6    3.09    0.93
   1 -16   7    5.71    0.75
  -1 -16  -7    6.68    1.01
  -1 -16  -7    7.14    0.73
   1 -16   7    6.91    1.06
  -1  16  -7    5.11    1.04
   1  16   7    5.57    0.88
   1 -16   8    0.53    0.63
  -1 -16  -8   -0.21    0.60
  -1 -16  -8    0.03    0.41
   1 -16   8   -0.34    0.60
  -1  16  -8    0.70    0.87
   1  16   8   -0.39    0.81
   1 -16   9    3.34    0.93
  -1 -16  -9    0.82    0.58
  -1 -16  -9    1.10    0.44
   1 -16   9    0.23    0.64
  -1  16  -9    0.74    0.90
   1  16   9    0.03    0.81
   1 -16  10    1.13    0.65
  -1 -16 -10    1.13    0.57
  -1 -16 -10    0.99    0.44
   1  16  10    1.16    0.80
  -1  16 -10    1.09    0.91
   1 -16  11   -0.55    0.63
  -1 -16 -11   -0.58    0.41
  -1 -16 -11    0.09    0.43
   1  16  11    0.64    0.75
  -1  16 -11   -1.48    1.27
   1 -16  12    3.64    0.93
  -1 -16 -12    1.84    0.55
  -1  16 -12    1.02    0.93
   1 -16  13    0.96    0.61
  -1  16 -13    1.23    0.94
   1 -16  14   -1.56    0.78
  -1  16 -14    1.17    1.12
   1 -16  15    1.72    0.70
  -1  16 -15    3.09    0.98
   1 -16  16    1.44    0.79
  -1  16 -16    1.75    0.91
   1 -16  17    2.24    0.70
  -1  16 -17    0.21    0.92
   1 -16  18    0.64    0.92
  -1  16 -18    0.61    0.94
   1 -16  19   -0.66    0.66
  -1  16 -19    2.35    1.02
   1 -16  20    1.15    0.69
  -1  16 -20   -0.63    1.18
   1 -16  21    3.23    0.94
  -1  16 -21    3.16    1.07
   1 -16  22    0.58    0.69
  -1  16 -22   -0.02    1.30
   1 -16  23   -0.02    0.67
  -1  16 -23   -0.33    0.88
  -1  16 -23   -1.38    1.21
   1 -16  24    0.71    0.88
  -1  16 -24    0.74    0.86
  -1  16 -24   -1.12    0.98
   1 -16  25    3.31    1.07
  -1  16 -25    0.99    1.05
  -1  16 -25    0.16    1.06
  -1 -17  24    0.47    0.94
   1  17 -24   -1.09    0.97
  -1 -17  23    0.91    0.85
   1  17 -23    0.34    0.94
  -1 -17  22    0.74    0.69
   1  17 -22   -0.27    1.30
  -1 -17  21    1.86    0.80
   1  17 -21    1.25    0.99
  -1 -17  20    1.25    0.85
   1  17 -20    0.48    0.92
  -1 -17  19    2.32    0.86
   1  17 -19    3.22    1.37
  -1 -17  18    0.77    0.68
   1  17 -18    1.62    0.90
  -1 -17  17    1.15    0.80
   1  17 -17   -0.31    1.11
  -1 -17  16    0.30    0.64
   1  17 -16   -0.03    0.85
  -1 -17  15    1.95    0.83
   1  17 -15    0.58    0.84
  -1 -17  14    0.12    0.81
   1 -17 -14    0.44    0.47
   1  17 -14   -0.26    0.82
  -1 -17  13    7.86    0.96
   1 -17 -13    7.33    0.86
   1  17 -13   11.59    1.53
  -1 -17  12    0.56    0.88
   1 -17 -12    0.41    0.47
   1  17 -12    0.42    0.84
   1 -17 -11   -0.32    0.49
  -1 -17  11    1.08    0.67
   1 -17 -11    0.72    0.50
  -1  17  11    0.66    0.70
   1  17 -11   -0.74    1.18
   1 -17 -10    1.17    0.48
  -1 -17  10    1.93    0.84
   1 -17 -10    1.35    0.47
  -1  17  10    1.31    0.80
   1  17 -10    0.58    0.84
   1 -17  -9    0.98    0.60
  -1 -17   9    1.29    0.67
   1 -17  -9    0.60    0.36
  -1  17   9    0.94    0.90
   1  17  -9    0.73    0.84
   1 -17  -8    4.18    0.85
  -1 -17   8    1.69    0.67
   1 -17  -8    3.30    0.60
  -1 -17   8    2.39    0.85
  -1  17   8    3.41    0.99
   1  17  -8    3.12    0.93
   1 -17  -7    1.10    0.53
  -1 -17   7    2.14    0.83
   1 -17  -7    1.33    0.51
  -1 -17   7    0.69    0.82
  -1  17   7    0.51    0.74
   1  17  -7    0.71    1.16
   1 -17  -6    4.04    0.68
  -1 -17   6    5.49    0.90
   1 -17  -6    4.86    0.49
  -1 -17   6    5.97    0.97
  -1  17   6    4.23    1.08
   1  17  -6    2.33    1.09
   1 -17  -5    3.24    0.67
  -1 -17   5    2.06    0.65
   1 -17  -5    3.05    0.55
  -1 -17   5    4.11    0.71
  -1  17   5    0.99    1.13
   1  17  -5    2.86    1.09
   1 -17  -4    6.02    0.72
  -1 -17   4    6.39    0.78
   1 -17  -4    6.69    0.64
  -1 -17   4    6.78    0.88
  -1  17   4    5.37    1.14
   1  17  -4    4.88    0.91
   1 -17  -3    1.93    0.77
  -1 -17   3    2.06    0.66
   1 -17  -3    1.83    0.55
  -1 -17   3    2.20    0.55
  -1  17   3    0.40    1.14
   1  17  -3    3.09    1.07
   1 -17  -2    1.10    0.74
  -1 -17   2    0.37    0.61
   1 -17  -2    0.09    0.47
  -1 -17   2    1.07    0.50
  -1  17   2    1.85    1.11
   1  17  -2    0.35    1.09
   1 -17  -1   13.96    1.20
  -1 -17   1   13.86    1.21
   1 -17  -1   17.55    1.28
  -1 -17   1   16.57    1.24
  -1  17   1   14.80    1.49
   1  17  -1   17.25    1.66
   1 -17   0    1.25    0.60
  -1 -17   0    1.51    0.63
  -1 -17   0    0.77    0.58
   1 -17   0    0.40    0.54
  -1  17   0    0.71    1.21
   1  17   0    0.47    0.76
   1 -17   1    0.97    0.82
  -1 -17  -1    0.41    0.74
  -1 -17  -1    0.24    0.44
   1 -17   1   -0.59    0.60
  -1  17  -1    0.12    0.85
   1  17   1   -0.42    0.95
   1 -17   2    0.56    0.61
  -1 -17  -2   -0.09    0.81
  -1 -17  -2    0.70    0.36
   1 -17   2    0.54    0.46
  -1  17  -2    0.84    1.14
   1  17   2    1.62    0.97
   1 -17   3    5.47    0.76
  -1 -17  -3    6.31    0.73
  -1 -17  -3    5.71    0.52
   1 -17   3    5.73    0.74
  -1  17  -3    7.03    1.33
   1  17   3    5.08    1.08
   1 -17   4    1.37    0.62
  -1 -17  -4    1.28    0.79
  -1 -17  -4    0.33    0.44
   1 -17   4    0.21    0.50
  -1  17  -4    0.03    0.88
   1  17   4    1.04    0.73
   1 -17   5    1.07    0.63
  -1 -17  -5    2.29    0.59
  -1 -17  -5    2.40    0.48
   1 -17   5    2.12    0.58
  -1  17  -5    2.43    0.95
   1  17   5    1.55    0.76
   1 -17   6    7.66    0.91
  -1 -17  -6    7.15    0.92
  -1 -17  -6    9.05    0.82
   1 -17   6    8.06    0.86
  -1  17  -6    8.46    1.20
   1  17   6    7.22    1.16
   1 -17   7    1.16    0.64
  -1 -17  -7    0.72    0.64
  -1 -17  -7    1.14    0.35
   1 -17   7    0.83    0.58
  -1  17  -7    1.68    0.95
   1  17   7    0.46    0.68
   1 -17   8    0.87    0.63
  -1 -17  -8    0.25    0.59
  -1 -17  -8    1.21    0.41
   1 -17   8    1.15    0.64
  -1  17  -8    1.03    0.91
   1  17   8    1.12    0.86
   1 -17   9    3.47    0.99
  -1 -17  -9    2.94    0.62
  -1 -17  -9    3.78    0.55
   1 -17   9    4.19    0.92
   1  17   9    3.57    0.92
  -1  17  -9    4.04    1.04
   1 -17  10    5.99    0.87
  -1 -17 -10    5.89    0.83
   1 -17  10    5.63    0.89
   1  17  10    5.63    1.05
  -1  17 -10    4.99    1.10
   1 -17  11    5.73    0.91
  -1 -17 -11    5.07    0.80
   1 -17  11    4.55    1.18
  -1  17 -11    5.35    1.35
   1 -17  12    2.25    0.86
  -1  17 -12    1.54    1.21
   1 -17  13    1.60    0.67
  -1  17 -13    2.31    0.99
   1 -17  14    1.57    0.67
  -1  17 -14    1.38    1.22
   1 -17  15    2.90    0.90
  -1  17 -15   -0.37    1.20
   1 -17  16    1.95    0.67
  -1  17 -16    0.14    0.94
   1 -17  17    0.53    0.82
  -1  17 -17    1.31    1.33
   1 -17  18    1.76    0.73
  -1  17 -18    1.94    1.03
   1 -17  19    0.54    0.67
  -1  17 -19   -1.61    1.18
   1 -17  20    1.27    0.87
  -1  17 -20   -1.32    0.93
   1 -17  21    0.39    0.68
  -1  17 -21   -0.04    1.23
   1 -17  22    3.81    0.97
  -1  17 -22    2.45    1.32
   1 -17  23    0.67    0.95
  -1  17 -23    0.71    1.10
  -1  17 -23    0.52    1.00
  -1 -18  22    0.18    0.73
   1  18 -22    2.51    1.43
  -1 -18  21   -0.59    0.64
   1  18 -21   -0.59    0.93
  -1 -18  20    3.91    0.98
   1  18 -20    3.25    1.12
  -1 -18  19    0.27    0.82
   1  18 -19   -1.64    1.14
  -1 -18  18   -0.71    0.63
   1  18 -18    0.10    0.90
  -1 -18  17   -0.22    0.80
   1  18 -17   -1.79    1.23
  -1 -18  16    0.33    0.65
   1  18 -16   -0.28    0.86
  -1 -18  15   -0.38    0.82
   1  18 -15    1.28    1.26
  -1 -18  14    5.71    0.84
   1  18 -14    8.21    1.16
  -1 -18  13    2.07    0.73
   1  18 -13    2.35    1.17
  -1 -18  12    0.52    0.65
   1 -18 -12    0.17    0.46
   1  18 -12   -0.80    0.87
  -1 -18  11   -1.63    0.83
   1 -18 -11    0.50    0.38
   1  18 -11    0.99    0.90
   1 -18 -10    1.53    0.59
  -1 -18  10    1.82    0.71
   1 -18 -10    2.71    0.54
  -1 -18  10    2.00    0.97
  -1  18  10    0.36    0.63
   1  18 -10    0.65    1.11
   1 -18  -9   -0.47    0.59
  -1 -18   9    0.87    0.83
   1 -18  -9   -0.44    0.51
  -1 -18   9    0.20    0.63
  -1  18   9    0.77    0.82
   1  18  -9   -0.88    1.10
   1 -18  -8    4.87    1.00
  -1 -18   8    4.10    1.05
   1 -18  -8    5.58    0.69
  -1 -18   8    6.31    0.94
  -1  18   8    3.78    0.95
   1  18  -8    4.76    1.12
   1 -18  -7    0.86    0.79
  -1 -18   7    0.17    0.64
   1 -18  -7    0.81    0.52
  -1 -18   7    0.14    0.61
  -1  18   7    0.07    0.90
   1  18  -7    0.62    0.83
   1 -18  -6    0.08    0.69
  -1 -18   6    0.31    0.65
   1 -18  -6   -0.08    0.36
  -1 -18   6    0.28    0.59
  -1  18   6   -0.36    0.74
   1  18  -6   -0.60    0.81
   1 -18  -5    0.79    0.71
  -1 -18   5    1.20    0.66
   1 -18  -5    0.11    0.51
  -1 -18   5    0.41    0.68
  -1  18   5    0.65    1.01
   1  18  -5    0.88    0.83
   1 -18  -4   -0.20    0.69
  -1 -18   4    0.63    0.80
   1 -18  -4    0.25    0.36
  -1 -18   4   -0.01    0.50
  -1  18   4    0.75    1.05
   1  18  -4   -0.76    0.80
   1 -18  -3    1.38    0.74
  -1 -18   3    2.04    0.81
   1 -18  -3    1.93    0.40
  -1 -18   3    1.03    0.72
  -1  18   3    2.27    1.07
   1  18  -3    1.28    0.82
   1 -18  -2    2.50    0.65
  -1 -18   2    1.92    0.80
   1 -18  -2    2.14    0.43
  -1 -18   2    2.82    0.70
  -1  18   2    0.81    0.87
   1  18  -2    1.66    0.81
   1 -18  -1    0.42    0.83
  -1 -18   1   -0.06    0.78
   1 -18  -1   -0.02    0.41
  -1 -18   1    0.94    0.65
  -1  18   1   -0.17    1.09
   1  18  -1   -0.10    1.14
   1 -18   0    2.79    0.67
  -1 -18   0    2.50    0.65
  -1 -18   0    3.62    0.66
   1 -18   0    3.46    0.61
  -1  18   0    2.98    1.21
   1  18   0    1.70    1.05
   1 -18   1    0.70    0.78
  -1 -18  -1    1.12    0.60
  -1 -18  -1    1.88    0.48
   1 -18   1    1.13    0.58
  -1  18  -1    2.77    1.16
   1  18   1    2.33    0.83
   1 -18   2    2.08    0.88
  -1 -18  -2    3.03    0.90
  -1 -18  -2    1.66    0.42
   1 -18   2    1.86    0.52
  -1  18  -2    0.17    0.91
   1  18   2    2.20    1.04
   1 -18   3   -0.24    0.79
  -1 -18  -3    1.67    0.60
  -1 -18  -3    1.34    0.50
   1 -18   3    1.73    0.67
  -1  18  -3    1.45    1.20
   1  18   3    1.32    0.78
   1 -18   4   10.37    1.08
  -1 -18  -4   12.86    1.33
  -1 -18  -4   14.48    1.22
   1 -18   4   14.47    1.22
  -1  18  -4   10.53    1.55
   1  18   4   12.75    1.37
   1 -18   5    0.20    0.64
  -1 -18  -5   -0.05    0.53
  -1 -18  -5    0.05    0.34
   1 -18   5   -0.44    0.50
  -1  18  -5   -0.14    0.90
   1  18   5    0.69    0.93
   1 -18   6   -0.10    0.63
  -1 -18  -6    0.89    0.48
   1 -18   6    1.12    0.56
  -1  18  -6    1.34    0.96
   1  18   6   -0.48    0.93
   1 -18   7    0.02    0.63
  -1 -18  -7   -0.31    0.62
   1 -18   7   -0.23    0.56
  -1  18  -7   -0.74    0.91
   1  18   7   -0.03    0.70
   1 -18   8    0.91    0.83
  -1 -18  -8    1.19    0.64
   1 -18   8    1.11    0.76
  -1  18  -8    2.12    0.99
  -1 -18  -9    1.34    0.51
   1 -18   9    1.79    0.82
   1  18   9    1.38    0.91
  -1  18  -9    2.74    0.99
   1 -18  10    2.54    0.70
  -1 -18 -10    1.57    0.70
   1 -18  10    2.99    0.72
  -1  18 -10    1.55    1.27
   1 -18  11    0.52    0.65
   1 -18  11    0.13    0.65
  -1  18 -11   -0.20    1.37
   1 -18  12    1.63    0.87
   1 -18  12    2.04    1.09
  -1  18 -12    2.88    1.07
   1 -18  13   -0.36    0.84
   1 -18  13   -0.63    0.83
  -1  18 -13    0.53    0.96
   1 -18  14   -0.25    0.63
  -1  18 -14    0.56    0.98
   1 -18  15   -0.66    0.90
  -1  18 -15   -1.23    1.23
   1 -18  16    1.68    0.70
  -1  18 -16    1.85    0.99
   1 -18  17   -0.74    0.81
  -1  18 -17    1.04    1.18
   1 -18  18   -0.83    0.65
  -1  18 -18    1.50    0.98
   1 -18  19    0.58    0.93
  -1  18 -19    0.92    1.21
   1 -18  20    0.57    0.69
  -1  18 -20    0.67    0.97
   1 -18  21    0.99    0.85
  -1  18 -21    1.65    1.23
  -1 -19  20   -1.10    0.81
   1  19 -20   -1.20    1.16
  -1 -19  19   -0.19    0.66
   1  19 -19    0.65    1.00
  -1 -19  18   -0.87    0.66
   1  19 -18   -1.36    0.89
  -1 -19  17    1.72    0.92
   1  19 -17   -1.36    1.14
  -1 -19  16    0.68    0.67
   1  19 -16    0.80    0.90
  -1 -19  15    0.57    0.90
   1  19 -15    2.13    0.97
  -1 -19  14    2.14    0.74
   1  19 -14    1.41    1.45
  -1 -19  13   -0.33    0.85
   1  19 -13   -0.66    0.91
  -1 -19  12    0.00    0.66
  -1 -19  12   -0.16    0.83
   1  19 -12   -1.44    1.12
  -1 -19  11    1.75    0.89
   1  19 -11   -0.33    1.17
  -1 -19  10    1.39    0.95
  -1 -19  10   -0.01    0.65
   1  19 -10    0.53    0.90
   1 -19  -9    1.01    0.61
  -1 -19   9    1.19    0.66
   1 -19  -9    0.81    0.55
  -1 -19   9    0.62    0.63
   1  19  -9    0.43    0.86
   1 -19  -8    0.59    0.52
  -1 -19   8    0.19    0.70
   1 -19  -8    0.46    0.39
  -1 -19   8    0.04    0.75
  -1  19   8   -0.45    0.68
   1  19  -8    0.32    0.90
   1 -19  -7    0.01    0.69
  -1 -19   7    0.28    0.81
   1 -19  -7   -0.13    0.55
  -1 -19   7   -0.45    0.70
  -1  19   7    0.31    0.91
   1  19  -7    0.09    1.10
   1 -19  -6    0.33    0.69
  -1 -19   6    0.21    0.89
   1 -19  -6    0.19    0.39
  -1 -19   6    0.37    0.69
  -1  19   6    0.67    1.10
   1  19  -6   -0.14    1.10
   1 -19  -5    0.79    0.72
  -1 -19   5    1.20    0.82
   1 -19  -5    1.39    0.51
  -1 -19   5    1.35    0.55
  -1  19   5    0.35    0.84
   1  19  -5   -0.66    1.10
   1 -19  -4    1.45    0.77
  -1 -19   4   -0.25    0.79
   1 -19  -4    0.04    0.47
  -1 -19   4   -0.43    0.63
  -1  19   4   -0.18    0.83
   1  19  -4   -1.11    1.06
   1 -19  -3   -0.10    0.56
  -1 -19   3   -0.84    0.78
   1 -19  -3    0.76    0.53
  -1 -19   3    0.71    0.51
  -1  19   3    0.20    0.82
   1  19  -3    0.79    0.85
   1 -19  -2    0.79    0.77
  -1 -19   2   -0.40    0.77
   1 -19  -2    0.02    0.55
  -1 -19   2   -0.11    0.58
  -1  19   2   -0.81    1.08
   1  19  -2    0.16    0.84
   1 -19  -1    0.97    0.62
  -1 -19   1    2.27    0.91
   1 -19  -1    2.37    0.63
  -1 -19   1    1.32    0.60
  -1  19   1    0.99    1.16
   1  19  -1    1.44    0.86
   1 -19   0   -0.28    0.76
  -1 -19   0   -0.19    0.76
  -1 -19   0    0.54    0.46
   1 -19   0    0.18    0.46
  -1  19   0    0.57    0.90
   1  19   0    1.76    1.20
   1 -19   1    1.46    0.65
  -1 -19  -1    2.07    0.66
  -1 -19  -1    1.44    0.59
   1 -19   1    2.25    0.66
  -1  19  -1    1.92    1.25
   1  19   1    1.76    0.85
   1 -19   2    0.84    0.64
  -1 -19  -2    1.67    0.77
  -1 -19  -2    1.39    0.54
   1 -19   2    1.53    0.55
  -1  19  -2    2.70    0.97
   1  19   2    0.77    1.11
   1 -19   3    2.61    0.94
  -1 -19  -3    2.13    0.66
  -1 -19  -3    2.70    0.61
   1 -19   3    2.42    0.71
  -1  19  -3    1.76    1.00
   1  19   3    2.39    0.86
   1 -19   4    4.13    0.91
  -1 -19  -4    3.12    0.78
   1 -19   4    3.79    0.63
  -1  19  -4    4.70    1.30
   1  19   4    2.89    0.90
   1 -19   5    0.80    0.84
  -1 -19  -5    1.18    0.57
   1 -19   5    1.61    0.56
  -1  19  -5    1.45    1.37
   1  19   5    1.79    1.00
   1 -19   6    0.23    0.81
  -1 -19  -6    0.69    0.66
   1 -19   6    0.50    0.54
  -1  19  -6    0.42    1.22
   1  19   6    0.31    0.98
   1 -19   7    3.28    0.93
  -1 -19  -7    1.59    0.67
   1 -19   7    0.84    0.76
  -1  19  -7    1.06    1.23
   1  19   7    1.48    0.77
   1 -19   8    0.13    0.90
  -1 -19  -8    0.76    0.64
   1 -19   8   -0.73    0.71
  -1  19  -8    0.08    0.95
   1  19   8    1.27    0.76
   1 -19   9   -0.88    0.83
  -1 -19  -9   -0.30    0.49
   1 -19   9    0.62    0.62
  -1  19  -9   -0.92    1.22
   1 -19  10    0.51    0.67
   1 -19  10    1.05    0.85
  -1  19 -10    1.38    1.24
   1 -19  11    0.14    0.68
   1 -19  11    2.30    0.69
  -1  19 -11    2.72    1.33
   1 -19  12    1.63    0.87
   1 -19  12    1.12    0.68
  -1  19 -12    0.96    1.01
   1 -19  13    0.53    0.89
   1 -19  13    1.55    0.87
   1 -19  14   -0.27    0.64
   1 -19  14   -2.70    0.96
  -1  19 -14    0.10    1.22
   1 -19  15    0.74    0.83
   1 -19  15    0.39    0.99
  -1  19 -15   -1.17    1.23
   1 -19  16    1.28    0.71
  -1  19 -16    1.66    0.98
   1 -19  17    1.06    0.72
  -1  19 -17   -0.70    1.19
   1 -19  18    0.14    0.70
  -1  19 -18   -0.85    0.93
   1 -19  19    0.46    0.87
  -1  19 -19    0.03    0.94
  -1 -20  17    0.73    0.69
   1  20 -17    0.25    0.96
  -1 -20  16    0.13    0.65
   1  20 -16    1.41    1.40
  -1 -20  15   -0.84    0.64
   1  20 -15   -1.26    0.94
  -1 -20  14   -0.37    0.80
  -1 -20  14   -0.78    0.84
   1  20 -14    0.51    1.23
  -1 -20  13    0.46    0.69
  -1 -20  13   -0.69    0.82
   1  20 -13    4.12    1.32
  -1 -20  12    2.06    1.08
  -1 -20  12    2.97    0.75
   1  20 -12    2.33    1.00
  -1 -20  11    1.12    0.68
  -1 -20  11    0.86    0.83
   1  20 -11    2.48    0.98
  -1 -20  10    5.46    0.87
  -1 -20  10    4.76    0.82
   1  20 -10    5.43    1.31
  -1 -20   9    1.66    0.86
  -1 -20   9   -0.56    0.92
   1  20  -9   -0.67    1.17
  -1 -20   8    0.71    0.84
  -1 -20   8    0.20    0.72
   1  20  -8    0.76    1.15
   1 -20  -7   -0.15    0.66
  -1 -20   7    0.01    0.63
  -1 -20   7    0.44    0.69
  -1  20   7    0.28    0.73
   1  20  -7    0.01    0.90
   1 -20  -6    1.33    0.62
  -1 -20   6    1.85    0.74
   1 -20  -6    2.50    0.60
  -1 -20   6    2.20    0.71
  -1  20   6    1.49    0.99
   1  20  -6    1.63    0.94
   1 -20  -5   -0.05    0.58
  -1 -20   5    0.31    0.66
   1 -20  -5    1.87    0.56
  -1 -20   5    0.45    0.75
  -1  20   5    0.94    1.17
   1  20  -5   -0.90    0.90
   1 -20  -4    6.90    0.96
  -1 -20   4    8.95    1.10
   1 -20  -4    9.37    1.01
  -1 -20   4    9.51    1.05
  -1  20   4    8.01    1.38
   1  20  -4    7.81    1.41
   1 -20  -3    0.45    0.81
  -1 -20   3    0.25    0.63
   1 -20  -3    0.07    0.37
  -1 -20   3    0.47    0.61
  -1  20   3    0.96    1.63
   1  20  -3    1.76    1.27
   1 -20  -2   -0.06    0.61
  -1 -20   2    1.78    0.66
   1 -20  -2    0.28    0.45
  -1 -20   2    0.22    0.47
  -1  20   2    0.15    1.10
   1  20  -2    0.06    1.07
   1 -20  -1    1.24    0.64
  -1 -20   1    0.32    0.79
   1 -20  -1   -0.21    0.57
  -1 -20   1    0.29    0.47
  -1  20   1    0.38    0.89
   1  20  -1    0.65    0.85
   1 -20   0    3.32    0.80
  -1 -20   0    1.88    0.89
  -1 -20   0    3.79    0.60
   1 -20   0    4.03    0.72
  -1  20   0    2.09    1.22
   1  20   0    2.21    1.16
   1 -20   1    0.68    0.80
  -1 -20  -1    0.45    0.61
   1 -20   1    0.35    0.61
  -1  20  -1   -0.11    0.91
   1  20   1    0.56    0.92
   1 -20   2    4.94    0.84
  -1 -20  -2    2.76    0.73
   1 -20   2    4.37    0.67
  -1  20  -2    3.88    1.40
   1  20   2    2.00    1.14
   1 -20   3    0.35    0.65
  -1 -20  -3    1.67    0.94
   1 -20   3   -0.22    0.69
  -1  20  -3   -1.16    0.94
   1  20   3    0.83    0.85
   1 -20   4    1.09    0.83
  -1 -20  -4   -0.67    0.70
   1 -20   4    0.27    0.65
  -1  20  -4    0.14    0.94
   1  20   4    1.00    1.05
   1 -20   5    2.50    0.88
  -1 -20  -5   -0.48    0.54
   1 -20   5   -0.13    0.64
  -1  20  -5    1.13    1.28
   1  20   5    0.74    0.99
   1 -20   6    0.15    0.85
  -1 -20  -6    0.71    0.69
   1 -20   6   -0.77    0.67
  -1  20  -6   -1.22    1.23
   1  20   6    0.65    1.01
   1 -20   7   -0.66    0.81
  -1 -20  -7   -0.87    0.67
   1 -20   7   -0.41    0.67
  -1  20  -7   -1.70    1.40
   1  20   7   -0.45    0.95
   1 -20   8    5.46    1.02
   1 -20   8    6.82    0.86
  -1  20  -8    9.13    1.64
   1 -20   9   -0.55    0.67
   1 -20   9    0.29    0.86
  -1  20  -9   -2.20    1.38
   1 -20  10    0.29    0.69
   1 -20  10   -0.12    0.58
  -1  20 -10   -0.66    1.25
   1 -20  11    1.09    0.77
   1 -20  11    0.10    0.78
  -1  20 -11    2.65    1.10
   1 -20  12    0.02    0.87
   1 -20  12    0.36    0.67
  -1  20 -12   -0.78    0.96
   1 -20  13   -0.08    0.86
   1 -20  13    1.02    0.72
  -1  20 -13    0.04    1.03
   1 -20  14   10.06    1.78
   1 -20  14    6.94    1.10
  -1  20 -14    7.32    1.59
   1 -20  15   -0.24    0.83
   1 -20  15    0.77    0.69
  -1  20 -15    2.69    1.37
   1 -20  16    1.55    0.72
   1 -20  16    1.32    0.72
  -1  20 -16    0.86    1.05
  -1 -21  14    1.83    0.88
  -1 -21  14   -0.62    0.65
   1  21 -14    0.32    0.99
  -1 -21  13    0.83    0.72
  -1 -21  13   -0.70    0.77
   1  21 -13    0.72    1.01
  -1 -21  12    1.65    0.78
  -1 -21  12   -0.62    0.77
   1  21 -12    0.23    1.38
  -1 -21  11    3.13    1.02
  -1 -21  11    4.85    0.87
   1  21 -11    5.49    1.43
  -1 -21  10   -1.14    0.84
  -1 -21  10    0.44    0.83
   1  21 -10   -2.52    0.94
  -1 -21   9    2.69    0.78
  -1 -21   9    2.13    0.90
   1  21  -9    1.93    1.09
  -1 -21   8   -0.06    0.67
  -1 -21   8    0.11    0.71
   1  21  -8    0.43    0.96
  -1 -21   7    1.57    0.71
  -1 -21   7    1.29    0.59
   1  21  -7    0.16    0.98
  -1 -21   6   -0.44    0.83
  -1 -21   6    0.34    0.54
  -1  21   6   -0.66    0.76
   1  21  -6   -1.84    0.91
   1 -21  -5    5.62    1.00
  -1 -21   5    5.85    1.01
  -1 -21   5    5.33    0.74
  -1  21   5    3.36    0.96
   1  21  -5    4.89    1.09
   1 -21  -4   -0.06    0.94
  -1 -21   4    0.18    0.82
  -1 -21   4    0.38    0.61
  -1  21   4   -0.15    0.82
   1  21  -4    0.61    0.95
   1 -21  -3   -0.03    0.63
  -1 -21   3   -0.38    0.80
   1 -21  -3   -0.14    0.47
  -1 -21   3    0.67    0.49
   1  21  -3   -1.27    0.91
   1 -21  -2    1.06    0.65
  -1 -21   2    0.91    0.69
   1 -21  -2    0.75    0.48
  -1  21   2   -0.37    0.87
   1  21  -2   -0.81    1.09
   1 -21  -1    0.31    0.81
  -1 -21   1   -0.63    0.62
   1 -21  -1    0.22    0.60
  -1  21   1   -0.03    1.29
   1  21  -1    0.58    0.90
   1 -21   0    0.47    0.67
  -1 -21   0    1.18    0.88
   1 -21   0    0.56    0.64
  -1  21   0    1.13    0.92
   1  21   0   -0.06    0.90
   1 -21   1    2.35    0.75
  -1 -21  -1    3.52    1.45
   1 -21   1    3.19    0.66
  -1  21  -1    1.48    1.21
   1  21   1    2.83    1.18
   1 -21   2   -0.78    0.83
  -1 -21  -2    0.20    0.60
   1 -21   2    0.25    0.50
  -1  21  -2   -0.85    0.95
   1  21   2    0.11    1.15
   1 -21   3    0.67    0.68
  -1 -21  -3    2.31    1.10
   1 -21   3    2.02    0.80
  -1  21  -3    1.15    1.24
   1  21   3    2.69    0.94
   1 -21   4    0.85    0.71
  -1 -21  -4    0.83    0.77
   1 -21   4    1.48    0.74
  -1  21  -4    0.10    1.22
   1  21   4   -0.77    1.02
   1 -21   5    1.17    0.78
  -1 -21  -5    0.11    0.57
   1 -21   5   -0.14    0.71
  -1  21  -5    0.74    1.00
   1  21   5   -1.12    1.02
   1 -21   6    0.03    0.66
  -1 -21  -6    0.62    0.71
   1 -21   6   -0.49    0.72
  -1  21  -6    0.33    1.01
   1 -21   7    5.73    0.93
   1 -21   7    5.09    0.77
  -1  21  -7    5.22    1.19
   1 -21   8    1.08    0.73
   1 -21   8    0.49    0.58
  -1  21  -8    0.90    1.39
   1 -21   9    4.70    0.93
   1 -21   9    3.28    0.96
  -1  21  -9    2.32    1.14
   1 -21  10   -0.04    0.74
   1 -21  10    1.03    0.58
  -1  21 -10    1.61    1.07
   1 -21  11    0.45    0.90
   1 -21  11    0.49    0.76
  -1  21 -11    0.31    1.01
   1 -21  12   -0.12    1.00
   1 -21  12   -1.55    0.73
  -1  21 -12   -0.42    1.01
   1 -21  13    2.52    0.85
  -1  21 -13    2.63    1.15
  -1 -22   9    1.65    0.90
  -1 -22   9    0.96    0.56
   1  22  -9    1.46    1.25
  -1 -22   8   -0.15    0.95
  -1 -22   8    0.56    0.67
   1  22  -8   -2.07    1.38
  -1 -22   7    0.84    0.88
   1  22  -7    0.95    1.24
  -1 -22   6    0.97    0.89
   1  22  -6   -0.67    1.40
   1 -22  -5    0.28    0.60
  -1 -22   5   -0.62    0.83
   1  22  -5    0.68    1.24
   1 -22  -4    0.21    0.63
  -1 -22   4   -0.56    0.81
  -1  22   4   -0.43    1.00
   1  22  -4    0.09    0.95
   1 -22  -3    0.16    0.75
  -1 -22   3   -0.03    0.82
  -1  22   3    0.44    1.05
   1  22  -3    0.54    0.96
   1 -22  -2   -0.30    0.80
  -1 -22   2    0.23    0.84
  -1  22   2   -2.24    1.08
   1  22  -2    0.85    1.06
   1 -22  -1    0.01    0.66
  -1 -22   1   -0.37    0.62
  -1  22   1    0.27    0.91
   1  22  -1   -0.14    1.16
   1 -22   0    4.18    1.01
  -1 -22   0    3.77    0.82
  -1  22   0    2.93    1.32
   1  22   0    1.16    0.97
   1 -22   1   -0.20    0.66
  -1 -22  -1    0.31    0.88
   1 -22   1   -0.42    0.63
  -1  22  -1    0.28    1.04
   1  22   1    0.50    1.30
   1 -22   2    1.38    0.77
  -1 -22  -2    2.14    0.75
   1 -22   2    2.52    0.72
  -1  22  -2    1.39    1.24
   1  22   2    2.79    1.07
   1 -22   3    3.36    0.96
  -1 -22  -3    0.62    0.88
   1 -22   3    3.89    0.79
  -1  22  -3    2.24    1.09
   1  22   3    1.17    0.94
   1 -22   4   -0.65    0.83
  -1 -22  -4   -0.44    0.61
   1 -22   4    0.10    0.63
  -1  22  -4   -1.56    1.20
   1  22   4    1.30    1.13
   1 -22   5    1.68    0.79
   1 -22   5   -0.06    0.62
  -1  22  -5   -0.63    1.25
   1 -22   6    0.59    0.76
   1 -22   6    0.13    0.53
  -1  22  -6   -1.24    1.00
   1 -22   7    0.06    0.70
   1 -22   7    0.22    0.53
  -1  22  -7    0.63    1.07
   1 -22   8   -2.33    0.69
   1 -22   8    0.50    0.66
  -1  22  -8    1.25    1.04
   2   0 -36   -0.65    0.65
   2   0 -35    0.60    0.65
   2   0 -34    3.85    0.80
   2   0 -33    0.08    0.66
   2   0 -32    3.86    0.82
   2   0 -31   -1.05    0.85
   2   0 -30    1.53    0.88
  -2   0  29    0.23    0.44
   2   0 -29    0.30    0.86
   2   0 -29   -0.24    0.54
  -2   0  28    6.05    0.67
   2   0 -28    5.59    1.05
   2   0 -28    4.68    1.07
  -2   0  27    0.39    0.48
   2   0 -27    1.28    0.95
   2   0 -27   -0.29    0.72
  -2   0  26    4.73    0.62
   2   0 -26    6.04    1.18
   2   0 -26    6.12    1.20
  -2   0  25    0.49    0.49
   2   0 -25   -1.01    0.68
   2   0 -25   -0.47    0.72
  -2   0  24    1.47    0.57
   2   0 -24    1.31    0.72
   2   0 -24    0.69    0.56
  -2   0  23    0.02    0.48
   2   0 -23    0.88    0.71
   2   0 -23    0.49    0.65
  -2   0  22   22.69    1.46
   2   0 -22   25.03    1.59
   2   0 -22   27.20    1.73
  -2   0  21   -0.38    0.51
   2   0 -21    0.04    0.92
   2   0 -21    0.02    0.47
  -2   0  20    0.32    0.38
   2   0 -20    1.54    0.70
   2   0 -20    0.07    0.65
  -2   0  19   -0.43    0.52
   2   0 -19   -0.06    0.54
   2   0 -19   -0.16    0.66
   2   0 -19    0.21    0.44
  -2   0  19    0.21    0.32
  -2   0  18    1.19    0.53
   2   0 -18    0.97    0.77
   2   0 -18    1.57    0.99
   2   0 -18    1.31    0.64
  -2   0  18    1.15    0.33
  -2   0  17    0.08    0.38
   2   0 -17    0.40    0.53
   2   0 -17   -0.35    0.59
  -2   0  17    0.08    0.22
  -2   0  16   28.99    1.53
   2   0 -16   36.45    2.00
   2   0 -16   33.57    1.90
  -2   0  16   26.94    1.28
  -2   0  15    0.00    0.41
   2   0 -15   -0.50    0.50
   2   0 -15    0.08    0.54
  -2   0  15    0.09    0.32
  -2   0  14  151.41    3.66
   2   0 -14  149.60    3.53
   2   0 -14  141.39    3.42
  -2   0  14  137.32    3.21
  -2   0  13    0.17    0.58
   2   0 -13   -0.14    0.51
   2   0 -13   -0.02    0.50
  -2   0  13   -0.14    0.33
  -2   0  12  162.26    3.98
   2   0 -12  157.95    3.61
   2   0 -12  168.85    3.80
  -2   0  12  156.92    3.53
   2   0 -11   -0.34    0.51
  -2   0  11    0.13    0.42
   2   0 -11    0.16    0.47
  -2   0  11    0.07    0.34
   2   0 -10  156.63    2.39
  -2   0  10  151.34    3.90
   2   0 -10  156.49    2.30
  -2   0  10  153.87    3.65
   2   0  -9    0.05    0.73
  -2   0   9    0.21    0.42
   2   0  -9    0.05    0.43
  -2   0   9    0.00    0.34
   2   0  -8   31.21    1.55
  -2   0   8   30.55    1.45
  -2   0   8   28.64    1.22
   2   0  -8   31.77    1.36
  -2   0   8   31.32    1.34
   2   0  -7    0.06    0.74
  -2   0   7   -0.33    0.58
  -2   0   7   -0.02    0.32
  -2   0   7   -0.28    0.33
  -2   0   6    1.45    0.40
   2   0  -6    2.83    0.74
  -2   0   6    2.19    0.46
   2   0  -6    3.08    0.48
  -2   0   6    2.40    0.40
  -2   0   5   -0.08    0.42
   2   0  -5   -0.13    0.63
  -2   0   5   -0.16    0.52
   2   0  -5    0.05    0.49
  -2   0   5   -0.07    0.42
   2   0  -4  221.06    2.97
   2   0  -4  229.93    3.32
  -2   0   4  217.78    3.10
   2   0  -4  230.83    2.95
  -2   0   4  232.69    3.01
   2   0  -3    0.18    0.46
  -2   0   3   -0.06    0.34
   2   0  -3    0.02    0.48
  -2   0   3   -0.09    0.53
   2   0  -3    0.03    0.37
   2   0  -2  171.88    2.40
   2   0  -2  178.65    2.55
  -2   0   2  181.20    2.65
   2   0  -1    0.04    0.45
  -2   0   1   -0.01    0.40
   2   0  -1    0.24    0.36
  -2   0   1    0.03    0.35
   2   0   0    7.13    0.57
  -2   0   0    6.61    0.61
   2   0   0    7.06    0.51
  -2   0   0    6.83    0.52
   2   0   1    0.08    0.44
  -2   0  -1    0.24    0.53
   2   0   1    0.20    0.42
  -2   0  -1    0.42    0.52
   2   0   2  344.80    4.33
  -2   0  -2  342.24    4.29
  -2   0  -2  361.73    4.62
   2   0   2  357.36    5.04
   2   0   3    0.08    0.61
  -2   0  -3    0.63    0.64
  -2   0  -3    0.30    0.76
   2   0   3    0.17    0.76
   2   0   3   -0.30    0.50
   2   0   4  153.71    3.69
  -2   0  -4  154.27    3.96
  -2   0  -4  163.47    3.24
   2   0   4  156.79    2.89
   2   0   4  149.89    3.93
   2   0   5   -0.06    0.55
  -2   0  -5   -0.02    0.54
  -2   0  -5   -1.08    0.89
   2   0   5    0.37    0.83
  -2   0  -5    0.22    0.54
   2   0   5   -0.25    0.76
   2   0   6  156.63    2.31
  -2   0  -6  163.57    2.93
  -2   0  -6  152.01    3.96
   2   0   6  145.17    4.21
  -2   0  -6  154.17    3.86
   2   0   6  156.17    3.24
   2   0   7   -0.21    0.52
  -2   0  -7    0.03    0.53
  -2   0  -7   -0.20    0.87
   2   0   7    1.03    0.87
  -2   0  -7   -0.09    0.60
   2   0   7    0.13    0.85
  -2   0  -8  206.34    3.26
   2   0   8  206.32    4.32
   2   0   9   -0.37    0.51
  -2   0  -9    0.26    0.56
  -2   0  -9   -0.01    0.63
   2   0   9   -0.51    0.85
  -2   0  -9    0.52    0.63
   2   0   9   -0.51    0.79
   2   0  10   24.03    1.40
  -2   0 -10   25.99    1.64
  -2   0 -10   24.09    1.66
  -2   0 -10   21.20    1.40
   2   0  10   20.25    1.46
   2   0  11    0.08    0.47
  -2   0 -11    0.22    0.51
  -2   0 -11   -1.28    0.85
  -2   0 -11    0.22    0.64
   2   0  11   -0.34    0.70
   2   0  12   45.96    1.94
  -2   0 -12   44.80    2.11
  -2   0 -12   44.59    2.13
  -2   0 -12   41.92    1.90
   2   0  12   42.85    2.28
   2   0  13   -0.05    0.50
  -2   0 -13    0.11    0.35
  -2   0 -13   -0.55    0.85
  -2   0 -13    0.01    0.46
   2   0  13    0.77    0.64
   2   0  14   43.48    2.22
  -2   0 -14   40.59    2.25
  -2   0 -14   45.07    2.41
  -2   0 -14   37.75    2.08
   2   0  14   38.78    2.34
   2   0  15   -0.38    0.48
  -2   0 -15   -0.27    0.50
  -2   0 -15    0.40    0.85
  -2   0 -15    0.05    0.45
   2   0  15    0.15    0.39
   2   0  16   39.24    1.87
  -2   0 -16   44.00    1.74
  -2   0 -16   37.06    1.86
   2   0  16   32.09    1.89
   2   0  17   -0.33    0.47
  -2   0 -17    1.02    0.87
  -2   0 -17    0.20    0.60
   2   0  18    1.68    0.56
  -2   0 -18    0.91    0.66
  -2   0 -18    1.33    0.48
   2   0  19    0.03    0.48
  -2   0 -19   -0.17    0.64
  -2   0 -19    0.19    0.60
   2   0  20    5.89    0.75
  -2   0 -20    6.34    1.10
  -2   0 -20    4.50    0.73
   2   0  21    0.39    0.35
  -2   0 -21    1.75    0.73
  -2   0 -21   -0.13    0.39
  -2   0 -21   -0.10    0.41
   2   0  22   21.24    1.41
  -2   0 -22   22.47    1.70
  -2   0 -22   22.97    1.40
  -2   0 -22   20.18    1.46
   2   0  23    0.09    0.44
  -2   0 -23   -0.25    0.68
  -2   0 -23    0.01    0.53
  -2   0 -23    0.04    0.50
   2   0  24    0.39    0.49
  -2   0 -24   -0.75    0.97
  -2   0 -24   -0.16    0.36
  -2   0 -24    0.00    0.50
   2   0  25    0.01    0.43
  -2   0 -25    0.06    0.70
  -2   0 -25    0.64    0.37
  -2   0 -25    0.21    0.46
   2   0  26    1.00    0.45
  -2   0 -26    1.56    1.02
  -2   0 -26    1.01    0.49
  -2   0 -26    0.90    0.49
   2   0  27    0.01    0.34
  -2   0 -27   -0.20    0.69
  -2   0 -27   -0.29    0.53
  -2   0 -27   -0.08    0.41
   2   0  28   12.36    1.08
  -2   0 -28   11.79    1.23
  -2   0 -28   17.18    1.32
  -2   0 -28    9.55    0.96
   2   0  29   -0.06    0.45
  -2   0 -29    0.05    0.91
  -2   0 -29   -0.40    0.40
  -2   0 -29    0.43    0.43
  -2   0 -30    0.11    0.72
  -2   0 -31    0.25    0.90
  -2   0 -32    3.54    0.82
  -2   0 -33    0.67    0.74
  -2   0 -34    3.75    1.02
  -2   0 -35   -1.10    0.84
   2  -1 -36    0.04    0.62
   2   1 -36   -0.01    0.65
   2  -1 -35   -0.64    0.64
   2   1 -35   -0.52    0.64
   2  -1 -34    1.11    0.69
   2   1 -34    0.14    0.68
   2  -1 -33   -0.73    0.65
   2   1 -33    0.16    0.96
   2  -1 -32    0.93    0.73
   2   1 -32    1.01    0.89
   2  -1 -31    2.23    0.76
   2   1 -31    3.55    1.02
   2   1 -31    1.32    0.63
  -2  -1  30    0.31    0.40
   2  -1 -30    0.25    0.67
   2   1 -30    1.01    0.87
   2   1 -30    0.46    0.76
  -2  -1  29    3.70    0.57
   2  -1 -29    4.18    0.83
   2   1 -29    2.81    0.96
   2   1 -29    2.18    0.79
  -2   1  28    0.77    0.46
  -2  -1  28    0.28    0.54
   2  -1 -28    0.89    0.70
   2   1 -28    0.40    0.69
   2  -1 -28   -0.07    0.63
   2   1 -28    0.15    0.77
  -2   1  27    7.59    0.76
  -2  -1  27   10.53    1.05
   2  -1 -27    9.93    1.11
   2   1 -27    9.45    1.09
   2  -1 -27    7.96    1.10
   2   1 -27   10.09    1.23
  -2   1  26    2.08    0.53
  -2  -1  26    2.36    0.59
   2  -1 -26    2.25    0.75
   2   1 -26    0.46    0.71
   2  -1 -26    1.93    0.72
   2   1 -26    2.65    0.83
  -2   1  25    1.73    0.49
  -2  -1  25    1.97    0.63
   2  -1 -25    1.83    0.71
   2   1 -25    2.29    0.94
   2  -1 -25    1.89    0.73
   2   1 -25    1.22    0.77
  -2   1  24    0.04    0.46
  -2  -1  24    0.14    0.59
   2  -1 -24    0.42    0.65
   2   1 -24    0.23    0.99
   2  -1 -24   -0.51    0.74
   2   1 -24   -0.25    0.79
  -2   1  23   11.32    0.89
  -2  -1  23   10.60    0.88
   2  -1 -23   11.89    1.06
   2   1 -23   11.08    1.04
   2  -1 -23    8.30    0.90
   2   1 -23   11.08    1.11
  -2   1  22    0.80    0.45
  -2  -1  22    0.06    0.53
   2  -1 -22    1.49    0.67
   2   1 -22    0.29    0.67
   2  -1 -22    0.12    0.68
   2   1 -22    1.09    0.71
  -2   1  22    0.35    0.30
  -2   1  21   15.02    1.22
  -2  -1  21   13.93    1.13
   2  -1 -21   17.82    1.39
   2  -1 -21   15.18    1.06
   2   1 -21   15.76    1.45
   2  -1 -21   12.63    1.20
   2   1 -21   12.73    1.14
  -2   1  21   10.79    0.90
  -2   1  20   25.20    1.43
  -2  -1  20   26.33    1.50
   2  -1 -20   19.88    1.32
   2  -1 -20   22.83    1.48
   2   1 -20   22.52    1.47
   2  -1 -20   21.80    1.44
   2   1 -20   19.94    1.33
  -2   1  20   18.67    1.15
  -2   1  19   27.72    1.54
  -2  -1  19   31.07    1.67
   2  -1 -19   30.31    1.58
   2  -1 -19   30.16    1.82
   2  -1 -19   27.68    1.67
   2   1 -19   29.04    1.68
  -2   1  18   30.37    1.66
  -2  -1  18   30.93    1.69
   2  -1 -18   26.86    1.75
   2  -1 -18   32.77    1.91
   2  -1 -18   31.22    1.74
   2   1 -18   33.04    1.81
  -2   1  18   25.49    1.48
  -2   1  17    0.66    0.49
  -2  -1  17    0.81    0.60
   2  -1 -17    1.28    0.73
   2  -1 -17    1.18    0.64
   2  -1 -17    0.16    0.55
   2   1 -17    0.47    0.45
  -2   1  17    0.46    0.27
  -2   1  16   23.85    1.36
  -2  -1  16   24.07    1.39
   2   1 -16   23.03    1.42
   2  -1 -16   21.61    1.23
   2  -1 -16   21.60    1.50
   2   1 -16   24.72    1.21
   2  -1 -16   19.19    1.49
   2   1 -16   22.25    1.35
  -2  -1  16   18.31    1.26
  -2   1  16   19.58    1.28
  -2   1  15    3.79    0.63
  -2  -1  15    3.86    0.58
   2   1 -15    3.93    0.81
   2  -1 -15    3.31    0.58
   2  -1 -15    4.18    1.03
   2   1 -15    3.61    0.45
   2   1 -15    4.42    0.69
   2  -1 -15    3.82    0.65
  -2  -1  15    4.26    0.47
  -2   1  15    3.38    0.39
  -2   1  14   12.82    1.03
  -2  -1  14   14.35    1.19
   2   1 -14   13.80    1.09
   2  -1 -14   13.26    0.95
   2   1 -14   13.15    0.67
   2  -1 -14   13.54    1.02
   2   1 -14   12.20    0.92
  -2  -1  14   13.06    0.89
  -2   1  14   11.91    0.82
  -2  -1  13    5.91    0.84
  -2   1  13    5.40    0.72
   2   1 -13    5.54    0.88
   2  -1 -13    5.17    0.77
   2   1 -13    4.92    0.49
   2   1 -13    4.81    0.65
   2  -1 -13    5.12    0.59
  -2  -1  13    3.82    0.39
  -2   1  13    4.17    0.42
  -2   1  12   73.47    2.02
  -2  -1  12   74.30    2.27
   2   1 -12   78.45    2.27
   2  -1 -12   75.26    2.07
   2   1 -12   81.47    2.07
   2   1 -12   67.52    2.58
   2  -1 -12   72.27    2.82
  -2  -1  12   69.62    2.68
  -2   1  12   73.39    1.50
   2   1 -11   62.77    2.54
   2  -1 -11   60.94    2.44
  -2   1  11   58.26    2.47
   2   1 -11   63.85    2.39
  -2   1  11   56.82    2.16
   2   1 -11   63.94    2.47
   2  -1 -11   61.23    2.41
  -2  -1  11   58.82    2.31
  -2   1  11   54.06    2.09
  -2   1  10    9.83    0.61
   2   1 -10    8.84    0.83
   2  -1 -10    9.92    0.91
  -2  -1  10   10.67    0.94
  -2   1  10   11.01    0.80
   2   1 -10    9.89    0.58
  -2   1  10    9.05    0.54
   2   1 -10    9.97    0.72
   2  -1 -10   10.18    0.63
  -2  -1  10   10.86    0.62
  -2   1  10   11.14    0.57
  -2   1   9   52.49    1.89
   2   1  -9   56.87    2.26
  -2  -1   9   55.77    2.22
   2  -1  -9   58.15    2.20
  -2   1   9   55.71    2.11
   2   1  -9   57.02    2.03
   2  -1  -9   58.38    2.15
  -2  -1   9   55.78    1.93
  -2   1   9   54.75    1.93
  -2   1   8    7.17    0.50
   2   1  -8    8.56    0.91
  -2  -1   8    6.97    0.78
   2  -1  -8    8.92    0.71
  -2   1   8    8.56    0.73
   2   1  -8    9.45    0.69
   2  -1  -8    9.21    0.57
  -2  -1   8    8.83    0.58
  -2   1   8    9.93    0.54
  -2   1   7  151.93    3.58
   2   1  -7  147.83    3.74
  -2  -1   7  153.72    3.86
   2  -1  -7  158.55    2.37
  -2   1   7  153.80    3.89
   2   1  -7  167.71    2.50
  -2  -1   7  152.56    3.53
   2  -1  -7  167.24    2.58
   2  -1  -6   80.85    2.23
  -2   1   6   82.91    2.22
   2   1  -6   80.52    2.43
  -2  -1   6   85.13    2.47
   2  -1  -6   86.28    2.43
  -2   1   6   81.68    2.37
   2   1  -6   82.87    2.19
  -2  -1   6   78.62    2.11
   2  -1  -6   82.34    2.13
   2  -1  -5    2.48    0.49
  -2   1   5    2.93    0.47
   2   1  -5    2.97    0.73
  -2  -1   5    3.95    0.68
   2  -1  -5    3.84    0.69
  -2   1   5    3.74    0.58
   2   1  -5    3.80    0.53
  -2  -1   5    3.90    0.46
   2  -1  -5    3.79    0.45
  -2  -1   4  132.40    3.45
   2  -1  -4  136.09    3.23
  -2   1   4  136.69    3.35
   2   1  -4  139.24    3.55
  -2  -1   4  134.49    3.41
  -2   1   4  139.81    3.43
   2   1  -4  140.68    3.26
  -2  -1   4  129.68    3.13
   2   1  -3   66.14    2.19
  -2  -1   3   67.53    2.30
   2  -1  -3   72.75    1.43
  -2   1   3   73.08    1.66
   2   1  -3   70.15    2.50
  -2  -1   3   70.76    2.44
   2  -1  -3   74.53    2.08
  -2   1   3   73.28    1.60
   2   1  -3   78.76    2.08
  -2  -1   3   78.55    2.17
   2   1  -2   74.42    2.00
  -2  -1   2   74.11    2.16
   2  -1  -2   72.90    1.42
  -2   1   2   78.16    2.26
   2   1  -2   76.67    2.28
  -2  -1   2   74.41    2.14
   2  -1  -2   77.15    2.20
  -2   1   2   78.28    2.03
   2   1  -2   67.03    2.21
  -2  -1   2   82.12    2.23
   2   1  -1   12.38    0.64
   2  -1  -1   12.51    0.78
  -2   1   1   13.20    0.71
   2   1  -1   14.47    0.73
  -2  -1   1   14.07    0.69
   2  -1  -1   14.29    0.71
  -2   1   1   14.32    0.68
   2   1  -1   15.36    0.67
   2   1   0   11.03    0.67
  -2  -1   0   10.46    0.60
   2  -1   0    9.91    0.70
  -2   1   0   11.44    0.80
   2   1   0   10.59    0.70
  -2  -1   0   10.31    0.72
   2  -1   0    9.69    0.64
  -2   1   0    9.67    0.60
   2  -1   0   10.23    0.84
   2   1   1    0.43    0.40
  -2  -1  -1    0.56    0.40
   2  -1   1    0.33    0.53
  -2   1  -1    0.51    0.62
   2   1   1    0.14    0.55
  -2  -1  -1    0.43    0.65
   2  -1   1    0.44    0.59
  -2   1  -1    0.22    0.64
  -2   1  -1    0.04    0.72
   2  -1   1    0.17    0.75
   2  -1   1    0.27    0.54
  -2  -1  -2  310.72    4.09
   2  -1   2  305.87    4.15
  -2   1  -2  299.13    4.12
  -2   1  -2  308.70    3.83
   2  -1   2  308.75    4.91
   2   1   3  360.81    4.19
  -2  -1  -3  355.65    4.22
  -2   1  -3  366.40    4.78
   2   1   3  342.19    4.74
  -2   1  -3  367.14    4.96
   2  -1   3  358.65    5.06
  -2   1  -3  348.81    4.41
   2  -1   3  349.67    5.13
   2   1   4    1.30    0.48
  -2  -1  -4    1.65    0.60
   2  -1   4    1.37    0.61
  -2   1  -4    1.22    0.62
  -2  -1  -4    1.23    0.79
   2   1   4    1.41    0.77
  -2   1  -4    1.04    0.90
   2  -1   4    1.58    0.87
  -2   1  -4    1.56    0.74
   2  -1   4    0.87    0.91
   2   1   5   41.10    1.60
  -2  -1  -5   42.73    1.71
   2  -1   5   40.14    1.25
  -2   1  -5   42.32    1.78
  -2  -1  -5   40.99    1.74
   2   1   5   39.34    1.58
  -2   1  -5   39.24    1.57
   2  -1   5   41.69    1.96
   2   1   5   43.33    1.71
  -2   1  -5   36.20    1.74
   2  -1   5   39.19    2.07
   2   1   6   66.99    2.36
  -2  -1  -6   61.77    2.28
   2  -1   6   61.46    2.20
  -2   1  -6   67.27    2.50
  -2  -1  -6   67.05    2.54
   2   1   6   62.17    2.58
  -2   1  -6   65.60    2.59
   2  -1   6   58.58    2.39
   2   1   6   60.77    2.35
  -2   1  -6   58.22    2.32
   2  -1   6   62.04    2.65
   2   1   7   16.48    0.80
  -2  -1  -7   15.63    0.85
   2  -1   7   15.01    0.89
  -2   1  -7   17.70    1.01
  -2  -1  -7   17.61    1.18
   2   1   7   16.64    1.20
  -2   1  -7   16.75    1.27
   2  -1   7   15.17    1.21
   2   1   7   16.53    1.09
  -2   1  -7   15.73    1.18
   2  -1   7   17.03    1.33
   2   1   8  158.16    2.44
   2  -1   8  159.49    2.64
  -2  -1  -8  169.43    3.20
  -2   1  -8  168.88    3.08
  -2  -1  -8  169.06    3.08
  -2   1  -8  148.42    3.88
   2   1   8  152.32    4.21
   2  -1   8  158.07    3.07
  -2   1  -8  154.28    4.10
   2   1   8  164.61    3.92
   2  -1   8  158.62    3.69
   2   1   9   15.31    0.79
   2  -1   9   15.02    0.87
  -2  -1  -9   14.70    0.87
  -2   1  -9   13.38    0.88
   2   1   9   14.05    0.92
  -2  -1  -9   14.93    1.13
  -2   1  -9   14.04    1.20
   2   1   9   13.58    0.97
   2  -1   9   12.36    0.98
  -2  -1  -9   17.27    0.82
  -2   1  -9   12.54    0.95
   2   1   9   14.88    1.18
   2  -1   9   13.55    1.16
   2   1  10    1.48    0.48
   2  -1  10    0.84    0.58
  -2  -1 -10    1.50    0.58
  -2   1 -10    1.24    0.43
   2   1  10    1.21    0.54
  -2  -1 -10    0.82    0.89
  -2   1 -10    0.71    0.70
  -2  -1 -10    1.02    0.44
  -2   1 -10    1.20    0.84
   2   1  10    0.99    0.75
   2  -1  10    0.62    0.77
   2   1  11    1.85    0.50
   2  -1  11    2.24    0.62
  -2  -1 -11    2.50    0.57
  -2   1 -11    2.03    0.59
   2   1  11    2.76    0.58
  -2  -1 -11    2.06    0.67
  -2   1 -11    2.34    1.03
  -2  -1 -11    2.08    0.51
  -2   1 -11    1.90    0.66
   2   1  11    1.12    0.76
   2  -1  11    1.60    0.56
   2   1  12   12.29    0.91
   2  -1  12   12.59    0.99
  -2  -1 -12   12.08    0.98
  -2   1 -12   11.23    0.90
   2   1  12   10.86    1.03
  -2  -1 -12   12.39    1.08
  -2   1 -12    9.79    1.02
  -2  -1 -12   11.81    0.90
  -2   1 -12   11.28    1.06
   2   1  12   10.78    1.07
   2  -1  12   12.28    1.14
   2   1  13    2.57    0.51
   2  -1  13    3.13    0.62
  -2  -1 -13    2.29    0.54
  -2   1 -13    2.79    0.58
  -2  -1 -13    2.05    0.87
  -2   1 -13    3.34    0.75
  -2  -1 -13    2.32    0.53
  -2   1 -13    2.76    0.68
   2   1  13    2.42    0.69
   2  -1  13    2.49    0.64
   2   1  14    8.20    0.74
   2  -1  14    8.78    0.84
  -2  -1 -14    7.70    0.77
  -2  -1 -14    8.22    1.08
  -2   1 -14    7.80    1.14
  -2  -1 -14    7.11    0.71
  -2   1 -14    6.47    0.93
   2   1  14    6.09    0.68
   2   1  15   32.68    1.72
   2  -1  15   35.52    1.87
  -2  -1 -15   32.30    1.81
  -2  -1 -15   36.93    2.06
  -2   1 -15   39.79    2.28
  -2  -1 -15   37.79    1.97
  -2   1 -15   37.53    2.17
   2   1  15   32.53    2.01
   2   1  16   43.01    1.36
   2  -1  16   49.80    1.62
  -2  -1 -16   44.42    1.77
  -2  -1 -16   53.17    1.76
  -2   1 -16   51.50    1.78
  -2  -1 -16   49.91    1.52
  -2   1 -16   47.32    1.72
   2   1  16   43.73    1.85
   2   1  17    4.48    0.55
   2  -1  17    4.04    0.51
  -2  -1 -17    3.73    0.59
  -2  -1 -17    4.54    0.76
  -2   1 -17    4.72    0.99
  -2  -1 -17    5.08    0.52
  -2  -1 -17    4.28    0.56
  -2   1 -17    4.32    0.90
   2   1  17    3.16    0.50
   2   1  18    2.92    0.51
   2  -1  18    3.22    0.58
  -2  -1 -18    2.84    0.88
  -2   1 -18    2.15    0.70
  -2  -1 -18    2.76    0.45
  -2  -1 -18    2.75    0.53
  -2   1 -18    1.49    0.59
   2   1  18    2.19    0.52
   2   1  19    0.59    0.41
   2  -1  19    0.05    0.51
  -2  -1 -19    2.19    0.91
  -2   1 -19    0.21    0.68
  -2  -1 -19    0.94    0.37
  -2  -1 -19    0.95    0.48
  -2   1 -19    1.05    0.69
   2   1  20    0.97    0.46
   2  -1  20    1.31    0.51
  -2  -1 -20    1.12    0.84
  -2   1 -20    0.44    0.68
  -2  -1 -20    1.36    0.51
  -2  -1 -20    1.60    0.45
  -2   1 -20    1.10    0.76
   2   1  21   32.19    1.86
   2  -1  21   35.15    2.05
  -2  -1 -21   40.37    2.39
  -2   1 -21   39.21    2.36
  -2  -1 -21   41.74    2.27
  -2  -1 -21   32.23    2.01
  -2   1 -21   33.77    2.18
   2   1  22    5.34    0.68
   2  -1  22    5.04    0.65
  -2  -1 -22    5.54    1.06
  -2   1 -22    5.52    0.95
  -2  -1 -22    6.58    0.75
  -2  -1 -22    5.61    0.72
  -2   1 -22    5.84    0.89
   2   1  23    3.85    0.55
   2  -1  23    1.99    0.45
  -2  -1 -23    3.12    0.95
  -2   1 -23    4.25    0.99
  -2  -1 -23    3.37    0.60
  -2  -1 -23    2.62    0.50
  -2   1 -23    2.28    0.58
   2   1  24    0.91    0.46
   2  -1  24    0.10    0.37
  -2  -1 -24    1.22    0.71
  -2   1 -24    0.24    0.71
  -2  -1 -24    0.46    0.54
  -2   1 -24    0.73    0.40
  -2  -1 -24    0.70    0.41
  -2   1 -24    0.89    0.49
   2   1  25    2.13    0.48
   2  -1  25    1.70    0.42
  -2  -1 -25    1.82    0.97
  -2   1 -25    2.11    0.95
  -2  -1 -25    2.51    0.56
  -2   1 -25    2.31    0.56
  -2  -1 -25    2.02    0.44
  -2   1 -25    1.94    0.53
   2   1  26    1.84    0.48
   2  -1  26    0.97    0.40
  -2  -1 -26    1.26    0.70
  -2   1 -26    0.20    0.73
  -2  -1 -26    1.50    0.53
  -2   1 -26    1.13    0.39
  -2  -1 -26    1.18    0.41
  -2   1 -26    0.63    0.58
   2   1  27    0.15    0.43
   2  -1  27    0.08    0.46
  -2  -1 -27    1.51    1.02
  -2   1 -27    0.62    0.72
  -2   1 -27   -0.01    0.37
  -2   1 -27    0.09    0.58
   2   1  28   -0.09    0.38
   2  -1  28   -0.51    0.49
  -2  -1 -28    0.68    0.71
  -2   1 -28   -1.05    1.02
  -2   1 -28   -0.01    0.51
  -2   1 -28   -0.53    0.49
   2  -1  29   -0.07    0.44
  -2  -1 -29   -0.22    1.00
  -2   1 -29   -0.25    0.72
  -2   1 -29    0.34    0.39
  -2   1 -29   -0.22    0.37
   2  -1  30    0.49    0.34
  -2  -1 -30   -0.19    0.68
  -2   1 -30    2.05    0.78
  -2   1 -30    1.16    0.50
  -2   1 -30    0.53    0.39
  -2  -1 -31    1.27    0.88
  -2   1 -31   -0.12    0.92
  -2   1 -31    0.73    0.51
  -2  -1 -32    0.64    0.88
  -2   1 -32   -0.08    0.90
  -2  -1 -33    1.01    0.73
  -2   1 -33    1.09    0.81
  -2  -1 -34    0.86    0.89
  -2   1 -34    1.98    0.83
  -2  -1 -35    1.28    0.86
  -2   1 -35    0.32    1.02
   2  -2 -36    0.28    0.81
   2   2 -36    1.92    0.74
   2  -2 -35    0.50    0.84
   2   2 -35    0.51    0.69
   2  -2 -34    1.00    0.93
   2   2 -34    1.22    0.71
   2  -2 -33    5.48    1.01
   2   2 -33    3.49    0.89
   2  -2 -32    5.15    1.06
   2   2 -32    3.96    0.97
  -2  -2  31    0.76    0.46
   2  -2 -31    1.70    0.88
   2   2 -31    1.67    1.02
   2   2 -31    0.70    0.83
  -2  -2  30   -0.01    0.46
   2  -2 -30    0.46    0.68
   2   2 -30   -0.57    0.90
   2   2 -30    0.77    0.93
  -2  -2  29    0.25    0.43
   2  -2 -29    1.84    0.71
   2   2 -29    0.51    0.70
   2   2 -29    0.16    0.93
  -2  -2  28    5.38    0.62
   2  -2 -28    5.63    0.83
   2   2 -28    4.36    0.87
   2   2 -28    4.72    1.06
  -2   2  27   11.35    0.94
  -2  -2  27   10.59    0.98
   2  -2 -27   13.08    1.19
   2   2 -27   10.37    1.17
   2  -2 -27    8.27    1.12
   2   2 -27   12.21    1.28
  -2   2  26    3.17    0.53
  -2  -2  26    3.56    0.68
   2  -2 -26    3.90    0.81
   2   2 -26    2.69    1.05
   2  -2 -26    1.78    0.66
   2   2 -26    3.75    0.91
  -2   2  25    0.35    0.36
  -2  -2  25   -0.09    0.56
   2  -2 -25    0.32    0.86
   2   2 -25    0.32    0.69
   2  -2 -25    0.31    0.60
   2   2 -25   -0.46    0.58
  -2   2  24    9.21    0.94
  -2  -2  24   10.89    0.82
   2  -2 -24   10.87    1.09
   2   2 -24   11.23    1.06
   2  -2 -24    8.22    1.10
   2   2 -24    9.23    1.05
  -2   2  23    2.37    0.50
  -2  -2  23    1.84    0.60
   2  -2 -23    2.34    0.63
   2  -2 -23    2.89    0.99
   2   2 -23    1.41    0.91
   2  -2 -23    2.19    0.68
   2   2 -23    1.63    0.63
  -2   2  23    1.85    0.33
  -2   2  22    0.75    0.42
  -2  -2  22    0.31    0.57
   2  -2 -22    0.73    0.77
   2  -2 -22    0.50    0.92
   2   2 -22    0.67    0.70
   2   2 -22    0.74    0.41
   2  -2 -22    0.46    0.59
   2   2 -22    0.55    0.56
  -2   2  22    0.71    0.29
  -2   2  21   26.35    1.55
  -2  -2  21   25.75    1.45
   2  -2 -21   27.89    1.56
   2  -2 -21   27.47    1.73
   2   2 -21   26.42    1.42
   2  -2 -21   23.51    1.78
   2   2 -21   23.23    1.58
  -2   2  20   14.85    1.21
  -2  -2  20   14.31    1.15
   2  -2 -20   15.12    1.30
   2  -2 -20   15.22    1.42
   2   2 -20   15.32    1.09
   2  -2 -20   12.70    1.26
   2   2 -20   12.07    1.15
  -2   2  20   10.24    0.92
  -2   2  19    1.60    0.48
  -2  -2  19    0.88    0.48
   2  -2 -19    1.70    0.68
   2  -2 -19    1.61    0.86
   2   2 -19    1.25    0.39
   2  -2 -19    2.13    0.66
   2   2 -19    0.77    0.50
  -2   2  19    1.17    0.31
  -2   2  18    7.61    0.82
  -2  -2  18    8.51    0.96
   2  -2 -18    6.77    0.77
   2  -2 -18    7.77    1.10
   2   2 -18    6.31    0.63
   2   2 -18    6.75    0.89
  -2   2  18    6.56    0.63
  -2   2  17    2.76    0.48
  -2  -2  17    2.56    0.69
   2  -2 -17    2.03    0.54
   2  -2 -17    4.04    0.92
   2   2 -17    2.70    0.43
   2  -2 -17    3.05    0.59
   2   2 -17    4.33    0.78
  -2   2  17    2.47    0.34
  -2   2  16   11.81    0.94
  -2   2  16   12.12    1.11
  -2  -2  16   14.35    1.18
   2  -2 -16   13.56    1.17
   2  -2 -16   16.20    1.43
   2   2 -16   13.26    0.98
   2  -2 -16   11.45    1.03
   2   2 -16   14.27    1.22
  -2   2  16   10.84    0.88
  -2   2  15    7.56    0.64
  -2   2  15    7.09    0.72
  -2  -2  15    7.24    0.88
   2  -2 -15    5.40    0.65
   2  -2 -15    7.12    1.09
   2  -2 -15    6.49    0.75
   2   2 -15    5.82    0.66
  -2   2  15    5.74    0.51
  -2   2  14   30.20    1.63
  -2   2  14   26.83    1.46
  -2  -2  14   31.93    1.86
   2  -2 -14   28.83    1.47
   2  -2 -14   31.47    1.99
   2   2 -14   26.82    1.45
   2  -2 -14   25.69    1.43
  -2  -2  14   24.53    1.37
  -2   2  14   23.95    1.24
  -2   2  13    0.30    0.32
  -2   2  13    0.23    0.50
  -2  -2  13    0.27    0.74
   2  -2 -13    1.06    0.71
   2  -2 -13    0.61    0.87
  -2   2  13    0.59    0.26
   2   2 -13    0.88    0.63
   2  -2 -13    1.02    0.47
  -2  -2  13    1.33    0.42
  -2   2  13    0.76    0.29
  -2   2  12    0.86    0.29
  -2  -2  12    1.07    0.58
  -2   2  12    0.62    0.56
   2   2 -12    0.82    0.84
   2  -2 -12    1.06    0.53
   2  -2 -12    0.72    0.65
  -2   2  12    0.58    0.35
   2   2 -12    1.11    0.61
   2  -2 -12    0.71    0.37
  -2  -2  12    0.67    0.41
  -2   2  12    0.75    0.27
  -2   2  11    8.93    0.66
  -2  -2  11    8.66    0.90
   2   2 -11    9.12    1.08
   2  -2 -11    8.70    0.82
  -2   2  11    7.81    0.59
   2  -2 -11    8.49    1.09
  -2   2  11    7.42    0.49
   2   2 -11    6.64    0.62
   2  -2 -11    5.82    0.53
  -2  -2  11    5.99    0.53
  -2   2  11    6.42    0.48
  -2   2  10   54.37    1.94
   2   2 -10   60.77    2.36
  -2  -2  10   49.18    1.96
   2  -2 -10   56.09    2.10
  -2   2  10   52.68    2.02
   2   2 -10   52.70    1.90
   2  -2 -10   51.50    1.88
  -2  -2  10   54.05    1.96
  -2   2   9   43.18    1.65
   2   2  -9   42.90    1.80
  -2  -2   9   39.40    1.30
   2  -2  -9   40.76    1.63
  -2   2   9   39.90    1.16
   2   2  -9   39.06    1.61
  -2  -2   9   37.60    1.56
   2  -2  -9   39.26    1.15
  -2   2   8   19.80    0.79
   2   2  -8   21.34    1.36
  -2  -2   8   18.37    0.93
   2  -2  -8   20.42    1.18
  -2   2   8   18.35    0.94
   2   2  -8   19.17    0.89
  -2  -2   8   18.06    0.77
   2  -2  -8   17.68    0.71
   2  -2  -7  155.86    2.13
  -2   2   7  165.30    2.70
   2   2  -7  165.01    2.89
  -2  -2   7  168.76    3.03
   2  -2  -7  161.59    2.59
  -2   2   7  153.06    3.64
   2   2  -7  162.70    2.49
   2  -2  -7  160.05    2.39
  -2   2   6  291.17    3.78
   2   2  -6  271.75    4.24
  -2  -2   6  268.85    4.08
   2  -2  -6  293.95    3.68
  -2   2   6  285.18    3.44
   2  -2  -5   40.49    1.57
  -2   2   5   41.24    1.64
   2   2  -5   45.40    1.89
  -2  -2   5   40.62    1.81
   2  -2  -5   42.39    1.61
  -2   2   5   42.11    1.58
   2   2  -5   45.70    1.67
  -2  -2   5   43.84    1.62
   2  -2  -4   22.83    1.11
  -2   2   4   22.61    1.18
   2   2  -4   21.12    1.25
  -2  -2   4   21.47    1.23
   2  -2  -4   21.53    1.04
  -2   2   4   22.64    1.10
   2   2  -4   21.01    1.04
  -2  -2   4   21.72    1.03
   2  -2  -3   43.30    1.68
  -2   2   3   40.86    1.62
   2   2  -3   43.48    1.83
  -2  -2   3   41.88    1.85
   2  -2  -3   40.56    1.47
  -2   2   3   44.69    1.67
   2   2  -3   36.95    1.48
  -2  -2   3   43.21    1.59
   2  -2  -2   75.95    2.16
  -2   2   2   72.13    2.56
   2   2  -2   72.71    2.13
  -2  -2   2   70.18    2.53
   2  -2  -2   72.76    1.37
  -2   2   2   73.65    2.01
   2   2  -2   68.40    2.34
   2  -2  -2   74.72    2.27
   2   2  -2   70.55    2.34
  -2  -2   2   77.71    2.09
   2  -2  -1  180.74    3.07
  -2   2   1  170.66    2.87
  -2  -2   1  173.72    4.01
   2  -2  -1  170.88    2.31
  -2   2   1  183.00    2.63
   2   2  -1  179.08    2.65
   2  -2  -1  175.37    3.08
   2   2  -1  187.11    2.53
  -2  -2   1  180.15    2.53
   2   2   0   93.25    2.41
  -2  -2   0   98.37    2.53
   2  -2   0  103.35    2.72
  -2   2   0   95.27    2.75
   2   2   0  106.15    3.26
  -2  -2   0  103.46    2.97
   2  -2   0  100.05    2.68
  -2   2   0   96.21    2.66
   2  -2   0   94.51    4.03
  -2  -2   0  102.71    2.58
  -2   2   0   95.42    2.66
   2  -2   0  103.49    3.14
   2   2   0  110.94    2.72
   2   2   1   24.48    1.10
  -2  -2  -1   23.83    1.10
   2  -2   1   26.98    1.33
  -2   2  -1   24.41    1.34
   2   2   1   28.21    1.28
   2  -2   1   26.65    1.28
  -2   2  -1   27.61    1.67
   2  -2   1   24.95    1.67
  -2  -2  -1   26.47    1.19
  -2   2  -1   28.74    1.64
   2  -2   1   25.90    1.60
   2   2   1   29.48    1.23
   2   2   2    4.13    0.57
  -2  -2  -2    3.93    0.48
   2  -2   2    4.23    0.72
  -2   2  -2    5.06    0.74
   2   2   2    4.57    0.52
  -2   2  -2    4.11    0.87
   2  -2   2    4.82    1.09
  -2  -2  -2    4.52    0.58
  -2   2  -2    4.73    0.96
   2  -2   2    4.86    1.08
   2   2   2    5.31    0.51
   2   2   3   25.97    1.15
  -2  -2  -3   26.65    1.30
   2  -2   3   26.14    1.35
  -2   2  -3   26.01    1.38
  -2   2  -3   22.18    1.47
   2  -2   3   22.59    1.48
  -2  -2  -3   25.08    1.19
  -2   2  -3   21.32    1.48
   2  -2   3   25.53    1.70
   2   2   4  678.90    6.36
   2  -2   4  719.42    7.17
   2   2   4  688.79    7.35
  -2   2  -4  731.38    8.02
   2  -2   4  670.69    8.38
   2   2   5   40.76    1.57
  -2  -2  -5   44.24    1.75
   2  -2   5   41.46    1.72
  -2   2  -5   45.62    1.92
   2   2   5   41.07    1.82
  -2   2  -5   41.83    1.96
   2  -2   5   43.14    2.06
  -2  -2  -5   40.29    1.14
  -2   2  -5   43.99    2.12
   2  -2   5   44.59    2.22
   2   2   6    0.40    0.41
  -2  -2  -6    0.78    0.50
   2  -2   6    0.26    0.64
  -2   2  -6    0.47    0.47
   2   2   6    0.17    0.54
  -2  -2  -6    0.55    0.79
   2   2   6    0.79    0.77
  -2   2  -6    0.33    0.95
  -2  -2  -6    0.94    0.42
  -2   2  -6    0.37    1.02
   2  -2   6   -0.13    0.94
   2   2   7    1.70    0.44
  -2  -2  -7    2.05    0.48
   2  -2   7    1.95    0.68
  -2   2  -7    1.77    0.65
   2   2   7    2.04    0.60
  -2  -2  -7    2.26    0.81
  -2   2  -7    1.94    0.99
  -2  -2  -7    1.70    0.44
   2   2   7    1.98    0.49
  -2   2  -7    2.06    1.03
   2  -2   7    1.52    0.94
   2   2   8   70.87    2.45
  -2  -2  -8   67.90    2.48
   2  -2   8   64.99    2.39
  -2   2  -8   60.60    2.36
   2   2   8   60.01    2.34
  -2  -2  -8   69.77    2.52
   2   2   8   62.94    2.65
  -2   2  -8   67.27    2.65
  -2  -2  -8   71.46    2.38
   2   2   8   62.52    2.48
  -2   2  -8   65.82    2.68
   2  -2   8   66.02    2.86
   2   2   9    6.54    0.58
  -2  -2  -9    6.53    0.62
   2  -2   9    6.16    0.63
  -2   2  -9    5.81    0.60
   2   2   9    6.69    0.72
  -2  -2  -9    7.97    0.79
   2   2   9    7.14    0.78
  -2   2  -9    6.77    1.10
  -2  -2  -9    6.61    0.68
   2   2   9    7.16    0.86
  -2   2  -9    8.28    1.15
   2  -2   9    7.68    0.98
   2   2  10    0.21    0.38
  -2  -2 -10    0.24    0.44
   2  -2  10    0.17    0.44
  -2   2 -10    0.37    0.40
   2   2  10    0.17    0.51
  -2  -2 -10    0.18    0.83
  -2   2 -10    1.11    0.99
  -2  -2 -10    0.02    0.38
  -2   2 -10    0.57    0.96
   2   2  10   -0.03    0.66
   2  -2  10    0.35    0.52
   2   2  11   53.44    2.17
   2  -2  11   49.67    2.06
  -2  -2 -11   54.42    2.46
  -2   2 -11   44.32    2.03
   2   2  11   48.71    2.22
  -2  -2 -11   53.00    2.25
  -2   2 -11   54.36    2.45
  -2  -2 -11   51.30    1.99
  -2   2 -11   52.86    2.48
   2   2  11   48.19    2.52
   2  -2  11   43.11    2.08
   2   2  12   10.39    0.80
   2  -2  12    9.46    0.91
  -2  -2 -12   10.13    0.88
   2   2  12   10.04    0.86
  -2  -2 -12   10.10    0.97
  -2   2 -12   10.15    1.04
  -2  -2 -12   10.35    0.76
  -2   2 -12    9.89    1.23
   2   2  12    9.54    1.01
   2   2  13    6.15    0.57
   2  -2  13    6.17    0.76
  -2  -2 -13    6.39    0.68
   2   2  13    5.48    0.59
  -2  -2 -13    7.45    1.04
  -2   2 -13    7.00    1.13
  -2  -2 -13    6.50    0.62
  -2   2 -13    7.98    1.16
   2   2  13    5.81    0.82
   2   2  14   40.45    2.08
   2  -2  14   40.56    2.11
  -2  -2 -14   39.90    2.22
  -2  -2 -14   43.77    2.32
  -2   2 -14   37.05    2.21
  -2  -2 -14   42.73    2.06
  -2   2 -14   39.45    2.26
   2   2  14   38.60    2.36
   2   2  15   58.85    1.81
   2  -2  15   64.34    2.02
  -2  -2 -15   53.59    1.99
  -2  -2 -15   64.13    2.13
  -2   2 -15   64.68    2.21
  -2  -2 -15   61.90    1.69
  -2   2 -15   63.45    2.29
   2   2  15   56.02    2.32
   2   2  16   12.70    1.07
   2  -2  16   15.76    1.12
  -2  -2 -16   13.49    1.10
  -2  -2 -16   16.29    1.21
  -2   2 -16   11.18    1.18
  -2  -2 -16   14.06    0.96
  -2   2 -16   14.03    1.19
   2   2  16   10.93    1.15
   2   2  17    6.73    0.67
   2  -2  17    6.86    0.73
  -2  -2 -17    5.26    0.60
  -2  -2 -17    8.50    0.98
  -2   2 -17    8.55    1.21
  -2  -2 -17    6.17    0.62
  -2   2 -17    5.79    1.07
   2   2  17    6.14    0.80
   2   2  18   12.72    1.08
   2  -2  18   14.07    1.17
  -2  -2 -18   10.15    0.85
  -2  -2 -18   13.66    1.21
  -2   2 -18   14.07    1.28
  -2  -2 -18   13.39    0.99
  -2   2 -18   13.06    1.38
   2   2  18   10.76    1.13
   2   2  19   12.95    1.08
   2  -2  19   15.20    1.27
  -2  -2 -19   10.94    1.11
  -2  -2 -19   15.36    1.31
  -2   2 -19   14.86    1.49
  -2  -2 -19   13.32    0.98
  -2   2 -19   12.79    1.28
   2   2  19   10.04    1.00
   2   2  20    5.66    0.73
   2  -2  20    5.19    0.81
  -2  -2 -20    4.03    0.58
  -2  -2 -20    6.68    0.96
  -2   2 -20    5.75    1.00
  -2  -2 -20    6.71    0.82
  -2   2 -20    5.99    0.93
   2   2  20    3.59    0.64
   2   2  21    6.96    0.75
   2  -2  21    7.82    0.73
  -2  -2 -21    5.21    0.87
  -2   2 -21    6.11    0.96
  -2  -2 -21    8.16    0.78
  -2   2 -21    6.52    1.02
   2   2  22    2.30    0.44
  -2  -2 -22    2.71    0.72
  -2   2 -22    3.15    0.99
  -2  -2 -22    2.40    0.55
  -2   2 -22    2.86    0.87
   2   2  23    8.77    0.84
   2  -2  23    9.88    0.93
  -2  -2 -23   11.41    1.22
  -2   2 -23    9.65    1.15
  -2  -2 -23   12.20    0.84
  -2   2 -23   11.65    1.15
   2   2  24    3.47    0.54
   2  -2  24    3.02    0.52
  -2  -2 -24    3.26    0.76
  -2   2 -24    3.29    0.83
  -2   2 -24    3.62    0.88
   2   2  25    4.60    0.56
   2  -2  25    4.13    0.56
  -2  -2 -25    4.16    0.81
  -2   2 -25    3.33    1.01
  -2   2 -25    5.58    0.83
   2   2  26   -0.08    0.39
   2  -2  26    0.75    0.50
  -2   2 -26    0.38    0.74
  -2   2 -26    0.11    0.67
   2   2  27    0.10    0.40
   2  -2  27    0.64    0.55
  -2  -2 -27    0.98    0.70
  -2   2 -27    0.27    0.75
  -2   2 -27   -0.62    0.38
  -2   2 -27   -0.16    0.63
   2  -2  28    3.69    0.61
  -2  -2 -28    7.08    1.17
  -2   2 -28    5.91    1.20
  -2   2 -28    3.38    0.62
  -2   2 -28    2.93    0.64
   2  -2  29    2.48    0.45
  -2  -2 -29    3.28    0.79
  -2   2 -29    2.73    1.16
  -2   2 -29    2.55    0.79
  -2   2 -29    2.01    0.70
   2  -2  30    0.19    0.46
  -2  -2 -30    0.01    0.97
  -2   2 -30    1.42    0.77
  -2   2 -30    0.91    0.57
  -2   2 -30    1.17    0.62
   2  -2  31    0.96    0.50
  -2  -2 -31    1.05    0.73
  -2   2 -31    1.50    0.77
  -2   2 -31    0.40    0.40
  -2   2 -31    0.90    0.48
  -2  -2 -32    2.09    0.95
  -2   2 -32    1.54    1.06
  -2   2 -32    2.05    0.58
  -2  -2 -33    2.56    0.77
  -2   2 -33    2.65    1.00
  -2   2 -33    2.58    0.52
  -2  -2 -34   -0.52    0.65
  -2   2 -34   -0.49    0.73
  -2  -2 -35    0.30    0.88
  -2   2 -35    0.42    0.75
   2  -3 -36    0.78    0.69
   2   3 -36    0.74    0.90
   2  -3 -35    0.97    0.66
   2   3 -35   -0.12    0.89
   2  -3 -34    0.39    0.66
   2   3 -34   -0.40    0.68
   2  -3 -33   -0.34    0.65
   2   3 -33    1.46    0.71
  -2  -3  32    0.15    0.56
   2  -3 -32    1.54    0.86
   2   3 -32    0.32    0.69
   2   3 -32    0.00    0.86
  -2  -3  31    1.15    0.60
   2  -3 -31    1.61    0.95
   2   3 -31    2.82    0.93
   2   3 -31    1.51    1.00
  -2  -3  30    5.46    0.76
   2  -3 -30    6.89    1.09
   2   3 -30    6.90    1.24
   2   3 -30    4.78    1.83
  -2  -3  29    0.61    0.47
   2  -3 -29    2.55    0.73
   2   3 -29    0.17    0.74
   2   3 -29    0.90    0.88
  -2  -3  28    2.68    0.57
   2  -3 -28    2.75    0.76
   2   3 -28    2.68    0.82
   2   3 -28    1.92    0.76
  -2  -3  27    1.28    0.61
   2  -3 -27    2.23    0.92
   2   3 -27    1.80    0.77
   2   3 -27    2.17    0.73
  -2  -3  26    5.95    0.98
   2  -3 -26    5.56    1.17
   2   3 -26    4.63    1.13
   2  -3 -26    2.68    0.58
   2   3 -26    5.93    1.16
  -2   3  25    4.56    0.61
  -2  -3  25    6.57    0.79
   2  -3 -25    4.77    0.82
   2   3 -25    4.66    0.87
   2   3 -25    5.26    0.70
   2  -3 -25    3.37    0.72
   2   3 -25    5.54    1.16
  -2   3  24    1.22    0.35
  -2  -3  24    1.93    0.63
   2  -3 -24    0.97    0.58
   2  -3 -24    2.12    0.71
   2   3 -24    0.80    0.73
   2   3 -24    1.56    0.42
   2  -3 -24    1.56    0.62
   2   3 -24    2.05    0.84
  -2   3  23    7.69    0.66
  -2   3  23    8.94    0.88
  -2  -3  23    8.89    0.87
   2  -3 -23   10.42    1.06
   2  -3 -23    8.86    0.97
   2   3 -23    9.48    0.62
   2  -3 -23    8.25    0.96
   2   3 -23    8.49    0.93
  -2   3  22    4.69    0.60
  -2   3  22    5.08    0.64
  -2  -3  22    5.59    0.76
   2  -3 -22    5.94    0.80
   2  -3 -22    5.27    1.07
   2   3 -22    4.38    0.52
   2  -3 -22    4.90    0.88
  -2   3  22    4.13    0.43
  -2   3  21    0.94    0.29
  -2   3  21    1.07    0.37
  -2  -3  21    0.93    0.49
   2  -3 -21    1.45    0.70
   2  -3 -21    0.35    0.82
   2   3 -21    1.40    0.38
   2  -3 -21    0.81    0.66
   2   3 -21    0.86    0.74
  -2   3  21    1.11    0.29
  -2   3  20    5.45    0.61
  -2   3  20    6.49    0.77
  -2  -3  20    6.94    0.80
   2  -3 -20    7.44    0.95
   2  -3 -20    5.77    0.86
   2   3 -20    6.49    0.67
   2  -3 -20    4.87    0.84
   2   3 -20    7.00    1.03
  -2   3  20    5.03    0.52
  -2   3  19   14.20    1.04
  -2   3  19   18.30    1.46
  -2  -3  19   18.23    1.38
   2  -3 -19   18.50    1.14
   2  -3 -19   15.31    1.33
   2  -3 -19   16.57    1.52
   2   3 -19   19.24    1.34
  -2   3  19   13.25    0.99
  -2   3  18    3.04    0.36
  -2   3  18    3.35    0.50
  -2  -3  18    4.65    0.62
   2  -3 -18    3.88    0.59
   2  -3 -18    4.22    0.94
   2  -3 -18    3.85    0.69
   2   3 -18    3.91    0.80
  -2   3  18    3.42    0.35
  -2   3  17   15.09    0.95
  -2   3  17   15.25    1.32
  -2  -3  17   18.43    0.95
   2  -3 -17   16.77    1.12
   2  -3 -17   18.65    1.08
   2  -3 -17   16.32    1.29
   2   3 -17   20.52    1.44
  -2   3  17   16.35    1.06
  -2   3  16    0.10    0.23
  -2   3  16    0.02    0.34
  -2  -3  16   -0.02    0.47
   2  -3 -16    0.17    0.69
   2  -3 -16   -0.07    0.58
   2  -3 -16    0.05    0.47
   2   3 -16    0.34    0.72
  -2   3  15    0.90    0.29
  -2   3  15    1.23    0.39
  -2  -3  15    1.17    0.54
   2  -3 -15    1.67    0.68
   2  -3 -15    1.94    0.84
   2  -3 -15    1.18    0.49
   2   3 -15    1.67    0.75
  -2   3  14   81.91    2.22
  -2   3  14   73.67    2.73
   2  -3 -14   85.31    2.85
  -2   3  13   56.95    2.26
  -2   3  13   53.20    2.62
  -2  -3  13   62.56    2.59
   2  -3 -13   57.81    2.38
   2  -3 -13   62.97    2.69
  -2   3  13   53.07    2.08
   2   3 -13   63.50    2.50
   2  -3 -13   51.01    2.28
  -2   3  12   14.31    0.99
  -2  -3  12   15.16    1.19
  -2   3  12   12.87    1.16
   2  -3 -12   14.28    1.03
   2  -3 -12   16.96    1.42
   2   3 -12   15.22    1.14
   2  -3 -12   14.64    1.05
  -2   3  11   74.78    2.10
  -2  -3  11   84.04    2.53
   2  -3 -11   80.87    2.19
  -2   3  11   69.70    2.64
   2  -3 -11   84.65    2.58
   2   3 -11   71.69    2.74
  -2  -3  11   75.54    2.21
   2  -3 -11   71.25    2.74
  -2   3  10   17.02    1.13
   2  -3 -10   16.36    1.12
  -2   3  10   14.35    1.00
   2  -3 -10   14.32    1.33
   2   3 -10   14.69    1.13
  -2  -3  10   11.84    0.80
   2  -3 -10   13.34    0.67
  -2   3   9   86.27    2.49
  -2  -3   9   84.66    2.67
   2  -3  -9   90.10    2.43
  -2   3   9   78.94    2.14
   2  -3  -9   87.11    2.90
   2   3  -9   85.18    2.33
  -2  -3   9   82.19    2.34
   2  -3  -9   83.65    2.21
   2  -3  -8    2.82    0.41
  -2   3   8    2.53    0.49
  -2  -3   8    3.04    0.96
   2  -3  -8    3.54    0.66
  -2   3   8    2.36    0.49
   2  -3  -8    2.10    0.77
   2   3  -8    2.32    0.64
  -2  -3   8    2.31    0.47
   2  -3  -8    2.09    0.37
   2  -3  -7   13.30    0.66
  -2   3   7   13.94    0.78
  -2  -3   7   12.44    0.93
   2  -3  -7   14.45    0.85
  -2   3   7   12.39    0.68
   2  -3  -7   11.47    0.98
   2   3  -7   12.57    0.83
  -2  -3   7   11.29    0.65
   2  -3  -6  275.56    3.44
  -2   3   6  285.84    4.21
  -2  -3   6  271.57    4.02
   2  -3  -6  287.20    3.62
  -2   3   6  281.26    3.51
   2  -3  -6  267.05    4.92
   2  -3  -6  288.18    3.96
  -2  -3   6  275.20    3.53
   2  -3  -5  239.58    3.26
  -2   3   5  248.59    3.60
  -2  -3   5  244.40    3.80
   2  -3  -5  251.13    3.17
  -2   3   5  251.38    3.03
   2  -3  -5  249.26    5.50
   2  -3  -5  248.45    3.75
  -2  -3   5  248.66    3.17
   2  -3  -4  137.01    3.42
  -2   3   4  149.98    3.79
  -2  -3   4  141.46    3.84
   2  -3  -4  150.24    3.47
  -2   3   4  151.50    3.53
   2  -3  -4  147.97    4.06
   2   3  -4  148.25    3.47
  -2  -3   4  150.04    3.59
   2  -3  -3    3.40    0.57
  -2   3   3    3.24    0.59
  -2  -3   3    3.95    0.78
   2  -3  -3    3.39    0.50
  -2   3   3    4.06    0.49
  -2   3   3    4.26    0.68
   2  -3  -3    4.18    0.98
   2   3  -3    3.60    0.63
  -2  -3   3    3.90    0.61
   2  -3  -2  241.08    3.49
  -2   3   2  239.76    3.78
  -2  -3   2  235.84    3.79
   2  -3  -2  250.49    3.05
  -2   3   2  250.55    3.30
  -2   3   2  246.18    3.69
   2  -3  -2  237.19    4.23
   2   3  -2  232.41    3.08
  -2  -3   2  235.25    3.02
   2  -3  -1   36.79    1.63
  -2   3   1   40.15    1.35
  -2  -3   1   38.26    1.70
   2  -3  -1   39.26    1.00
  -2   3   1   39.67    1.17
  -2   3   1   43.31    2.06
  -2   3   1   35.98    1.75
   2  -3  -1   41.93    2.22
   2   3  -1   41.41    1.53
  -2  -3   1   43.34    1.59
  -2  -3   0    2.45    0.73
   2  -3   0    0.07    0.65
  -2   3   0    0.88    0.64
  -2  -3   0    5.20    1.74
  -2   3   0   -0.15    0.89
   2  -3   0   -0.44    0.97
   2   3   0    1.99    0.82
  -2  -3  -1   28.24    1.24
   2  -3   1   27.35    1.50
  -2   3  -1   34.40    1.73
   2  -3   1   28.56    1.45
  -2   3  -1   29.27    1.60
   2   3   1   29.03    1.25
  -2   3  -1   31.81    1.85
   2  -3   1   30.96    1.85
   2   3   1   30.92    1.29
  -2  -3  -1   33.74    1.40
   2   3   2   15.08    0.73
  -2  -3  -2   15.37    0.70
   2  -3   2   12.71    0.92
  -2   3  -2   14.22    0.98
  -2   3  -2   11.81    1.07
   2   3   2   12.04    0.66
  -2   3  -2   12.25    1.34
   2  -3   2   11.99    1.28
   2   3   2   11.62    0.63
  -2  -3  -2   12.26    0.62
   2   3   3  139.90    3.38
  -2  -3  -3  155.67    2.17
   2  -3   3  158.92    2.98
  -2   3  -3  143.66    3.98
   2   3   3  141.58    3.38
  -2   3  -3  159.63    3.54
   2  -3   3  154.45    4.55
   2   3   3  159.79    2.37
  -2  -3  -4  264.35    3.61
   2   3   4  277.19    4.51
  -2   3  -4  270.02    4.49
  -2   3  -4  260.27    4.46
   2  -3   4  280.17    5.18
   2   3   5    3.89    0.46
  -2  -3  -5    3.73    0.47
   2  -3   5    3.56    0.83
  -2   3  -5    3.34    0.72
   2   3   5    4.57    0.65
   2   3   5    3.70    0.71
  -2   3  -5    4.41    1.03
  -2  -3  -5    3.91    0.50
  -2   3  -5    3.68    1.16
   2  -3   5    3.85    1.02
   2   3   5    3.81    0.44
   2   3   6    2.94    0.43
  -2  -3  -6    3.08    0.50
   2  -3   6    2.85    0.79
  -2   3  -6    3.26    0.69
   2   3   6    2.84    0.59
   2   3   6    3.48    0.76
  -2   3  -6    2.47    1.01
  -2  -3  -6    2.98    0.46
  -2   3  -6    2.37    1.13
   2  -3   6    3.86    0.98
   2   3   7   47.85    1.75
  -2  -3  -7   47.11    1.78
   2  -3   7   45.10    1.87
  -2   3  -7   48.04    2.01
   2   3   7   44.10    2.05
   2   3   7   44.71    1.99
  -2   3  -7   44.64    2.07
  -2  -3  -7   51.58    1.84
  -2   3  -7   43.93    2.04
   2  -3   7   46.12    2.27
   2   3   8    4.70    0.47
  -2  -3  -8    4.55    0.50
   2  -3   8    5.04    0.79
  -2   3  -8    4.31    0.67
   2   3   8    3.83    0.58
  -2  -3  -8    4.68    0.84
   2   3   8    3.01    0.80
  -2   3  -8    3.72    1.05
  -2  -3  -8    4.18    0.48
   2   3   8    4.48    0.55
  -2   3  -8    4.20    1.13
   2  -3   8    3.90    0.88
   2   3   9    2.18    0.41
  -2  -3  -9    2.09    0.44
   2  -3   9    1.97    0.56
  -2   3  -9    1.52    0.47
   2   3   9    1.89    0.53
  -2  -3  -9    2.72    0.61
   2   3   9    1.96    0.60
  -2   3  -9    2.02    0.76
  -2  -3  -9    2.38    0.42
   2   3   9    1.89    0.49
  -2   3  -9    2.99    1.08
   2  -3   9    2.41    0.80
   2   3  10   62.28    2.37
  -2  -3 -10   61.58    2.51
   2  -3  10   61.70    2.50
   2   3  10   61.15    2.55
  -2  -3 -10   59.63    2.40
  -2   3 -10   70.93    3.02
  -2  -3 -10   65.64    2.41
   2   3  10   53.81    2.72
  -2   3 -10   66.33    2.93
   2   3  11    2.96    0.43
  -2  -3 -11    2.72    0.54
   2  -3  11    2.63    0.70
   2   3  11    2.38    0.56
  -2  -3 -11    2.72    0.82
  -2   3 -11    3.08    0.77
  -2  -3 -11    3.05    0.45
   2   3  11    2.50    0.76
  -2   3 -11    3.27    1.10
   2   3  12   18.93    1.23
  -2  -3 -12   17.87    1.32
   2  -3  12   21.22    1.29
   2   3  12   18.19    1.34
  -2  -3 -12   18.46    1.44
  -2   3 -12   17.62    1.56
  -2  -3 -12   18.68    1.18
  -2   3 -12   18.71    1.50
   2   3  12   16.35    1.43
   2   3  13   22.27    1.20
   2  -3  13   20.16    1.37
  -2  -3 -13   22.05    1.33
   2   3  13   18.59    1.36
  -2  -3 -13   23.63    1.44
  -2   3 -13   22.13    1.43
  -2  -3 -13   23.34    1.15
  -2   3 -13   23.00    1.65
   2   3  13   20.12    1.64
   2   3  14    6.00    0.55
   2  -3  14    7.61    0.87
  -2  -3 -14    5.29    0.62
  -2  -3 -14    5.09    1.08
  -2   3 -14    6.54    1.07
  -2  -3 -14    6.09    0.69
  -2   3 -14    5.71    0.89
   2   3  14    5.41    0.73
   2   3  15   18.05    1.15
   2  -3  15   16.04    1.11
  -2  -3 -15   14.79    1.14
  -2  -3 -15   16.90    1.21
  -2   3 -15   17.18    1.44
  -2  -3 -15   15.77    0.98
  -2   3 -15   16.25    1.49
   2   3  15   14.15    1.22
   2   3  16   -0.01    0.34
   2  -3  16   -0.24    0.44
  -2  -3 -16    0.18    0.40
  -2  -3 -16    0.43    0.58
  -2   3 -16    0.37    0.68
  -2  -3 -16    0.26    0.53
  -2   3 -16    0.19    0.67
   2   3  16   -0.04    0.39
   2   3  17    6.14    0.69
   2  -3  17    7.13    0.90
  -2  -3 -17    5.13    0.67
  -2  -3 -17    6.61    0.86
  -2   3 -17    9.13    1.26
  -2  -3 -17    7.12    0.72
  -2   3 -17    8.11    1.22
   2   3  17    5.17    0.65
   2   3  18    0.10    0.34
   2  -3  18    0.62    0.61
  -2  -3 -18    0.51    0.46
  -2  -3 -18   -0.47    0.83
  -2   3 -18   -0.17    0.91
  -2   3 -18    0.41    0.88
   2   3  18    0.13    0.43
   2   3  19    3.81    0.51
   2  -3  19    3.33    0.55
  -2  -3 -19    3.36    0.54
  -2  -3 -19    5.01    1.03
  -2   3 -19    4.63    0.88
   2   3  19    2.57    0.47
   2   3  20   19.25    1.27
   2  -3  20   20.55    1.34
  -2  -3 -20   14.95    1.31
  -2  -3 -20   22.31    1.63
  -2   3 -20   22.65    1.73
  -2   3 -20   19.22    1.49
   2   3  20   15.77    1.22
   2   3  21   19.04    1.38
   2  -3  21   17.73    1.28
  -2  -3 -21   13.51    1.26
  -2   3 -21   20.70    1.69
  -2   3 -21   17.50    1.56
   2   3  22    7.00    0.70
   2  -3  22    7.09    0.73
  -2  -3 -22    8.12    1.16
  -2   3 -22    6.61    0.93
  -2   3 -22    6.38    1.04
   2   3  23    5.30    0.53
   2  -3  23    6.12    0.69
  -2  -3 -23    5.17    0.94
  -2   3 -23    5.49    0.94
  -2   3 -23    7.88    1.22
   2   3  24    0.24    0.32
   2  -3  24   -0.02    0.43
  -2  -3 -24   -0.40    0.65
  -2   3 -24    1.29    0.96
  -2   3 -24   -0.49    0.79
   2   3  25    0.69    0.38
   2  -3  25    1.24    0.46
  -2  -3 -25    0.62    0.66
  -2   3 -25   -0.30    0.99
  -2   3 -25    2.22    0.85
   2  -3  26    0.10    0.43
  -2  -3 -26    0.10    0.84
  -2   3 -26   -0.27    0.76
  -2   3 -26    0.95    0.77
   2  -3  27    0.21    0.52
  -2  -3 -27   -0.25    0.65
  -2   3 -27    0.18    0.75
  -2   3 -27   -0.29    0.57
   2  -3  28    1.74    0.64
  -2  -3 -28    1.68    0.86
  -2   3 -28    0.94    0.97
  -2   3 -28    0.52    0.58
   2  -3  29    2.37    0.59
  -2  -3 -29    3.55    1.02
  -2   3 -29    0.64    0.96
  -2   3 -29    1.72    0.47
  -2   3 -29    2.32    0.73
   2  -3  30    4.85    0.63
  -2  -3 -30    6.50    0.90
  -2   3 -30    6.38    0.96
  -2   3 -30    5.57    0.68
  -2   3 -30    4.42    0.87
   2  -3  31    0.71    0.49
  -2  -3 -31    1.46    0.86
  -2   3 -31   -0.07    0.76
  -2   3 -31    1.30    0.45
  -2   3 -31    1.65    0.63
  -2  -3 -32    1.66    0.73
  -2   3 -32    1.31    0.80
  -2   3 -32    1.88    0.56
  -2  -3 -33    0.05    0.93
  -2   3 -33   -0.43    0.91
  -2   3 -33   -0.21    0.47
  -2  -3 -34    0.32    0.68
  -2   3 -34    1.99    1.11
  -2   3 -34    0.41    0.42
  -2  -3 -35    1.70    0.82
  -2   3 -35   -1.89    0.89
   2  -4 -36    3.92    1.05
   2   4 -36    2.17    0.81
   2  -4 -35    0.55    0.81
   2   4 -35   -0.22    0.71
   2  -4 -34    1.42    0.68
   2   4 -34    1.55    0.93
  -2  -4  33    0.25    0.68
   2  -4 -33   -0.98    0.65
   2   4 -33    0.66    0.90
   2   4 -33   -0.65    0.92
  -2  -4  32   -0.53    0.59
   2  -4 -32    1.28    0.82
   2   4 -32   -0.60    0.73
  -2  -4  31    0.79    0.52
   2  -4 -31    1.12    0.82
   2   4 -31    0.46    0.74
   2   4 -31    1.56    0.76
  -2  -4  30    0.69    0.49
   2  -4 -30    0.15    0.66
   2   4 -30    0.15    0.75
   2   4 -30    0.03    0.72
  -2  -4  29    0.33    0.62
   2  -4 -29    0.80    0.67
   2   4 -29   -1.58    1.03
  -2  -4  28    1.47    0.65
   2  -4 -28    1.31    0.93
   2   4 -28    0.83    0.75
   2   4 -28    0.54    0.31
   2   4 -28    0.27    0.71
  -2  -4  27   11.86    1.09
   2  -4 -27   12.57    1.19
   2   4 -27   13.21    1.28
   2   4 -27   10.64    0.93
   2   4 -27   12.28    1.24
  -2  -4  26    2.68    0.56
   2  -4 -26    3.17    0.65
   2  -4 -26    4.22    0.78
   2   4 -26    4.26    1.05
   2   4 -26    2.92    0.43
   2   4 -26    3.46    0.93
  -2  -4  25    0.77    0.62
   2  -4 -25   -0.45    0.72
   2  -4 -25    0.40    0.88
   2   4 -25   -0.15    0.75
   2   4 -25    0.15    0.35
   2   4 -25    0.34    0.83
  -2   4  24   12.53    1.29
  -2  -4  24   12.93    1.05
   2  -4 -24   15.10    1.10
   2  -4 -24   12.38    1.09
   2   4 -24   12.48    0.85
   2  -4 -24    9.55    1.12
   2   4 -24   12.48    1.13
  -2  -4  23    0.95    0.50
   2  -4 -23   -0.21    0.70
   2  -4 -23    0.41    0.62
   2   4 -23    0.58    0.38
   2  -4 -23    0.49    0.53
   2   4 -23    0.80    0.84
  -2   4  22   28.08    2.18
  -2   4  22   31.66    2.34
  -2  -4  22   29.98    1.88
   2  -4 -22   33.00    2.05
   2  -4 -22   34.78    2.20
   2   4 -22   31.62    2.06
  -2   4  21    2.40    0.52
  -2   4  21    2.96    0.62
  -2  -4  21    2.53    0.69
   2  -4 -21    3.59    0.66
   2  -4 -21    3.41    0.71
   2  -4 -21    1.78    0.56
   2   4 -21    2.71    0.67
  -2   4  20    1.89    0.44
  -2   4  20    1.85    0.55
  -2  -4  20    2.23    0.73
   2  -4 -20    2.29    0.54
   2  -4 -20    2.37    0.82
   2  -4 -20    1.56    0.53
   2   4 -20    2.19    0.62
  -2   4  19    3.08    0.49
  -2   4  19    2.88    0.62
  -2  -4  19    4.05    0.78
   2  -4 -19    2.84    0.57
   2  -4 -19    2.37    0.65
   2   4 -19    3.08    0.84
  -2   4  18    7.14    0.91
  -2   4  18    6.40    0.96
  -2  -4  18    7.10    0.89
   2  -4 -18    7.24    0.81
   2  -4 -18    7.18    0.98
   2  -4 -18    5.86    0.97
   2   4 -18    8.33    1.03
  -2   4  17   11.44    1.19
  -2   4  17   10.36    1.23
  -2  -4  17   13.67    1.04
   2  -4 -17   15.40    1.14
   2  -4 -17   17.49    1.39
   2  -4 -17   12.89    1.53
   2   4 -17   14.64    1.10
  -2  -4  16    7.00    0.83
   2  -4 -16    6.99    0.89
   2  -4 -16    7.34    1.02
   2  -4 -16    5.42    1.11
   2   4 -16    6.90    0.73
  -2  -4  15    0.90    0.54
   2  -4 -15   -0.06    0.66
   2  -4 -15    1.19    0.58
   2  -4 -15    0.89    0.75
   2   4 -15    1.38    0.72
  -2  -4  14    0.60    0.72
   2  -4 -14    0.88    0.50
   2  -4 -14    0.51    0.55
   2  -4 -14    1.01    0.68
   2   4 -14    1.51    0.73
  -2  -4  13   21.32    1.38
   2  -4 -13   20.65    1.16
   2  -4 -13   17.24    1.43
   2   4 -13   19.70    1.43
   2  -4 -13   15.82    1.25
  -2   4  12    7.55    0.80
  -2   4  12    6.27    0.90
  -2  -4  12    8.34    0.94
   2  -4 -12    9.82    0.92
   2  -4 -12    9.66    1.06
   2  -4 -12    8.55    0.87
   2   4 -12    9.87    0.95
   2  -4 -12    8.81    0.84
  -2   4  11   17.07    1.43
  -2  -4  11   16.58    1.26
   2  -4 -11   18.20    1.22
   2  -4 -11   15.94    1.39
   2  -4 -11   15.33    1.12
   2   4 -11   15.60    1.11
   2  -4 -11   15.85    1.07
  -2   4  10   51.12    2.83
  -2  -4  10   54.48    2.40
   2  -4 -10   61.87    2.38
  -2   4  10   56.70    2.25
   2  -4 -10   59.23    2.82
   2   4 -10   66.80    2.56
   2  -4 -10   60.79    2.30
   2  -4  -9    0.57    0.50
  -2   4   9    0.98    0.71
  -2  -4   9    0.77    0.47
   2  -4  -9    1.04    0.59
  -2   4   9    0.94    0.41
   2  -4  -9    0.52    0.65
   2  -4  -9    0.89    0.53
   2   4  -9    1.26    0.66
  -2  -4   9    1.29    0.45
   2  -4  -8   16.36    0.77
  -2   4   8   15.61    0.97
  -2  -4   8   17.91    1.04
   2  -4  -8   18.03    0.88
  -2   4   8   15.63    0.70
   2  -4  -8   15.17    1.02
   2  -4  -8   15.31    1.07
   2   4  -8   17.60    0.94
  -2  -4   8   14.54    0.69
   2  -4  -7    3.36    0.46
  -2   4   7    3.06    0.58
  -2  -4   7    3.61    0.75
   2  -4  -7    3.35    0.57
  -2   4   7    3.02    0.46
   2  -4  -7    3.43    0.76
   2  -4  -7    3.03    0.81
   2   4  -7    2.85    0.67
  -2  -4   7    2.35    0.37
   2  -4  -6    2.38    0.49
  -2   4   6    1.98    0.50
  -2  -4   6    1.64    0.71
   2  -4  -6    2.61    0.52
  -2   4   6    2.32    0.44
   2  -4  -6    2.26    0.61
   2  -4  -6    2.88    0.74
   2   4  -6    2.89    0.50
  -2  -4   6    2.15    0.48
   2  -4  -5    1.86    0.55
  -2   4   5    1.45    0.64
  -2  -4   5    1.67    0.68
   2  -4  -5    1.79    0.36
  -2   4   5    2.28    0.44
  -2   4   5    1.73    0.46
   2  -4  -5    2.00    0.97
   2   4  -5    1.83    0.62
  -2  -4   5    1.40    0.46
   2  -4  -4  132.67    3.51
  -2   4   4  140.67    3.91
  -2  -4   4  144.08    4.09
   2  -4  -4  143.17    3.34
  -2   4   4  149.80    3.60
  -2   4   4  142.37    3.66
   2  -4  -4  143.63    4.31
   2   4  -4  132.84    3.36
  -2  -4   4  131.03    3.18
   2  -4  -3  139.50    3.72
  -2   4   3  144.20    3.93
  -2  -4   3  148.09    4.02
   2  -4  -3  146.57    3.36
  -2   4   3  150.73    3.64
  -2   4   3  135.39    3.72
   2  -4  -3  147.47    4.33
   2   4  -3  149.34    3.59
  -2  -4   3  135.75    3.21
   2  -4  -2    3.15    0.68
  -2   4   2    3.53    0.66
  -2  -4   2    3.40    0.78
   2  -4  -2    3.60    0.51
  -2   4   2    3.60    0.54
  -2   4   2    3.85    0.91
   2  -4  -2    4.00    1.02
   2   4  -2    3.71    0.58
  -2  -4   2    3.76    0.51
   2  -4  -1   64.02    2.43
  -2   4   1   60.85    2.40
  -2  -4   1   63.33    2.59
   2  -4  -1   64.31    2.13
  -2   4   1   62.42    2.30
  -2   4   1   69.21    2.78
   2  -4  -1   64.00    2.77
   2   4  -1   60.31    2.04
  -2  -4   1   61.13    2.11
   2  -4   0   51.81    2.18
  -2   4   0   48.72    2.08
   2  -4   0   55.09    1.99
  -2   4   0   50.08    1.93
  -2   4   0   54.37    2.46
   2  -4   0   55.79    2.55
   2   4   0   51.96    1.79
  -2  -4   0   53.42    1.89
  -2  -4  -1   21.95    1.09
   2  -4   1   23.93    1.36
  -2   4  -1   23.23    1.29
   2  -4   1   21.96    1.20
  -2   4  -1   20.29    1.43
   2  -4   1   21.55    1.56
   2   4   1   20.87    1.02
  -2  -4  -1   20.22    0.96
   2  -4   2  425.13    5.20
  -2  -4  -3   80.97    2.25
   2  -4   3   82.47    2.50
  -2   4  -3   69.01    2.50
   2   4   3   76.59    2.08
  -2   4  -3   75.22    2.73
   2  -4   3   74.41    2.52
   2   4   3   79.69    2.14
  -2  -4  -3   83.52    2.22
  -2  -4  -4   74.75    2.11
   2  -4   4   84.17    2.64
  -2   4  -4   74.50    2.39
   2   4   4   82.17    2.44
   2   4   4   73.28    1.58
  -2   4  -4   78.20    2.86
   2  -4   4   70.98    2.92
   2   4   4   78.53    2.15
   2   4   5    0.42    0.47
  -2  -4  -5    0.43    0.34
   2  -4   5    0.80    0.58
  -2   4  -5    0.60    0.46
   2   4   5    0.75    0.56
   2   4   5    0.62    0.43
  -2   4  -5    1.23    1.14
   2  -4   5    0.15    0.85
   2   4   5    0.37    0.34
   2   4   6  131.32    3.26
  -2  -4  -6  135.85    3.50
  -2   4  -6  129.22    3.54
   2   4   6  130.20    3.35
   2   4   6  121.32    3.52
  -2   4  -6  145.06    3.96
  -2   4  -6  138.21    3.92
   2  -4   6  122.84    3.58
   2   4   6  140.97    3.40
   2   4   7   19.56    1.19
  -2  -4  -7   17.39    1.10
   2  -4   7   20.53    1.42
  -2   4  -7   15.65    1.19
   2   4   7   17.87    1.19
   2   4   7   16.23    1.24
  -2   4  -7   18.26    1.58
   2   4   7   15.67    1.01
  -2   4  -7   17.51    1.48
   2  -4   7   16.26    1.37
   2   4   7   17.01    1.08
   2   4   8    6.10    0.52
  -2  -4  -8    6.39    0.50
   2  -4   8    6.23    0.88
   2   4   8    5.56    0.55
   2   4   8    6.29    0.80
  -2   4  -8    7.25    0.89
  -2   4  -8    6.26    1.19
   2   4   8    6.41    0.49
   2   4   9    5.51    0.46
  -2  -4  -9    4.92    0.48
   2  -4   9    5.73    0.86
   2   4   9    5.33    0.55
  -2   4  -9    4.99    0.83
  -2   4  -9    6.41    1.21
   2   4   9    5.53    0.47
   2   4  10   17.67    1.10
  -2  -4 -10   17.78    1.19
   2  -4  10   17.87    1.27
   2   4  10   15.07    1.10
  -2  -4 -10   15.67    1.14
  -2   4 -10   19.71    1.36
   2   4  10   14.82    1.08
  -2   4 -10   15.41    1.35
   2   4  11    4.84    0.43
  -2  -4 -11    4.99    0.56
   2  -4  11    6.26    0.87
   2   4  11    3.91    0.54
  -2  -4 -11    4.75    0.78
  -2   4 -11    4.88    1.08
   2   4  11    4.32    0.66
  -2   4 -11    5.49    0.88
   2   4  12    9.72    0.72
  -2  -4 -12   10.13    0.89
   2  -4  12   10.47    0.98
   2   4  12    9.25    0.83
  -2  -4 -12   11.03    1.12
  -2   4 -12   10.62    1.14
   2   4  12    8.87    0.99
  -2   4 -12   10.15    1.35
   2   4  13    1.10    0.31
  -2  -4 -13    1.06    0.41
   2  -4  13    1.40    0.71
   2   4  13    0.73    0.45
  -2  -4 -13    1.18    0.69
  -2   4 -13   -0.07    0.71
  -2   4 -13    0.15    0.74
   2   4  13    0.61    0.48
   2   4  14   11.79    0.92
   2  -4  14   12.29    1.06
  -2  -4 -14   11.31    1.04
   2   4  14    9.44    0.85
  -2  -4 -14   11.44    1.03
  -2   4 -14    9.29    1.04
  -2   4 -14   11.63    1.42
   2   4  14    9.78    1.09
   2   4  15   18.63    0.82
   2  -4  15   23.14    1.50
  -2  -4 -15   17.69    1.32
  -2  -4 -15   21.26    1.46
  -2   4 -15   22.50    1.71
  -2   4 -15   19.79    1.51
   2   4  15   15.53    1.34
   2   4  16    6.85    0.66
   2  -4  16    7.87    0.94
  -2  -4 -16    6.07    0.72
  -2  -4 -16    8.13    1.06
  -2   4 -16    7.29    1.15
  -2   4 -16    6.11    1.22
   2   4  16    5.17    0.63
   2   4  17   35.46    1.52
   2  -4  17   36.05    1.64
  -2  -4 -17   29.49    1.62
  -2  -4 -17   38.19    1.72
  -2   4 -17   35.52    1.77
  -2   4 -17   36.56    1.97
   2   4  18    0.37    0.30
   2  -4  18    0.55    0.49
  -2  -4 -18    0.40    0.40
  -2  -4 -18    1.45    0.81
  -2   4 -18    1.20    0.72
  -2   4 -18    0.20    0.69
   2   4  18    0.19    0.34
   2   4  19    1.84    0.37
   2  -4  19    4.07    0.76
  -2  -4 -19    1.45    0.45
  -2  -4 -19    1.21    0.77
  -2   4 -19    1.48    0.74
  -2   4 -19    1.57    0.76
   2   4  19    1.23    0.35
   2   4  20    1.98    0.36
   2  -4  20    0.81    0.67
  -2  -4 -20    1.36    0.43
  -2  -4 -20    1.12    0.61
  -2   4 -20    2.03    1.04
  -2   4 -20    1.33    0.94
   2   4  20    1.29    0.37
   2   4  21    1.94    0.36
   2  -4  21    1.77    0.69
  -2  -4 -21    1.59    0.48
  -2  -4 -21    2.45    0.64
  -2   4 -21    1.84    1.01
  -2   4 -21    3.07    1.08
   2   4  21    1.37    0.35
   2   4  22    2.48    0.38
   2  -4  22    3.11    0.73
  -2  -4 -22    2.93    0.66
  -2   4 -22    2.73    0.80
  -2   4 -22    3.86    1.07
   2   4  23    8.75    0.63
   2  -4  23    9.66    1.00
  -2  -4 -23   10.52    1.04
  -2   4 -23    8.52    0.95
  -2   4 -23   11.15    1.32
   2   4  24    1.98    0.37
   2  -4  24    1.99    0.68
  -2  -4 -24    2.05    0.66
  -2   4 -24    2.17    0.81
  -2   4 -24    0.07    0.92
   2  -4  25    3.56    0.74
  -2  -4 -25    4.61    0.77
  -2   4 -25    5.28    1.19
  -2   4 -25    3.68    0.97
   2  -4  26    1.29    0.59
  -2  -4 -26    1.35    0.82
  -2   4 -26    1.77    1.03
  -2   4 -26    1.22    0.85
   2  -4  27    3.59    0.55
  -2  -4 -27    5.77    1.01
  -2   4 -27    6.47    1.02
  -2   4 -27    4.99    1.07
   2  -4  28    2.47    0.51
  -2  -4 -28    2.24    0.68
  -2   4 -28    0.95    0.81
  -2   4 -28    2.99    0.86
   2  -4  29   -0.54    0.43
  -2  -4 -29   -0.68    0.65
  -2   4 -29   -0.16    0.76
  -2   4 -29    0.89    0.65
   2  -4  30    0.83    0.60
  -2  -4 -30    1.99    0.86
  -2   4 -30    1.60    1.02
  -2   4 -30    1.09    0.60
   2  -4  31    0.99    0.55
  -2  -4 -31    0.32    0.70
  -2   4 -31    1.23    1.12
  -2   4 -31    0.92    0.47
  -2   4 -31    0.07    0.66
   2  -4  32    1.48    0.47
  -2  -4 -32    0.88    0.86
  -2   4 -32    1.44    0.95
  -2   4 -32    1.00    0.40
  -2   4 -32    1.46    0.85
  -2  -4 -33    2.18    0.72
  -2   4 -33    2.08    0.92
  -2   4 -33    1.66    0.54
  -2  -4 -34    0.23    0.81
  -2   4 -34    2.07    0.82
   2  -5 -35    1.05    0.91
   2   5 -35    0.69    0.94
  -2  -5  34    0.73    0.66
   2  -5 -34    0.60    0.65
   2   5 -34    0.06    0.74
   2   5 -34    0.60    0.94
  -2  -5  33   -0.29    0.52
   2  -5 -33    0.24    0.65
   2   5 -33    0.75    0.75
   2   5 -33   -0.07    0.74
  -2  -5  32   -0.12    0.50
   2  -5 -32    0.53    0.81
   2   5 -32    0.42    0.76
   2   5 -32    0.92    1.11
  -2  -5  31   -0.31    0.74
   2  -5 -31   -0.10    0.63
   2   5 -31    0.31    1.07
   2   5 -31   -1.42    0.75
  -2  -5  30    1.48    0.66
   2  -5 -30    1.50    0.68
   2   5 -30    0.58    0.76
   2   5 -30    1.84    0.81
  -2  -5  29   -0.17    0.51
   2  -5 -29   -0.66    0.93
   2   5 -29   -0.31    0.76
   2   5 -29   -1.00    1.04
  -2  -5  28    1.69    0.73
   2  -5 -28   -0.08    0.64
   2   5 -28    0.04    0.75
   2   5 -28    0.58    0.35
   2   5 -28    0.85    0.73
  -2  -5  27    1.05    0.52
   2  -5 -27    0.22    0.57
   2  -5 -27    0.98    0.91
   2   5 -27   -0.55    0.99
   2   5 -27    0.34    0.36
   2   5 -27    0.74    0.94
  -2  -5  26    1.20    0.53
   2  -5 -26    0.77    0.73
   2  -5 -26    0.79    0.63
   2   5 -26    0.12    0.77
   2   5 -26    0.23    0.40
   2   5 -26    1.11    0.93
  -2  -5  25    0.90    0.74
   2  -5 -25    1.23    0.74
   2  -5 -25    0.08    0.85
   2   5 -25    1.07    0.68
  -2  -5  24   -0.24    0.50
   2  -5 -24   -0.24    0.53
   2  -5 -24   -0.10    0.61
   2   5 -24   -0.56    0.93
  -2  -5  23    1.22    0.55
   2  -5 -23    0.18    0.53
   2  -5 -23    1.45    0.80
   2   5 -23    0.60    0.65
  -2  -5  22   11.17    1.03
   2  -5 -22   10.61    1.01
   2  -5 -22   10.37    1.07
   2   5 -22   10.06    1.15
  -2  -5  21    2.51    0.58
   2  -5 -21    2.21    0.73
   2  -5 -21    3.09    0.66
   2   5 -21    3.97    0.74
  -2  -5  20    0.31    0.77
   2  -5 -20    0.54    0.68
   2  -5 -20    0.25    0.56
   2   5 -20    0.81    0.60
  -2  -5  19    3.73    0.81
   2  -5 -19    4.62    0.77
   2  -5 -19    3.73    0.86
   2   5 -19    4.24    0.91
  -2  -5  18    0.63    0.53
   2  -5 -18    0.38    0.47
   2  -5 -18    0.53    0.75
   2   5 -18    0.40    0.57
  -2  -5  17   32.84    1.72
   2  -5 -17   32.95    1.74
[truncated: 4,158,394 more chars]
